# Supplementary material for: Complete Sequencing and Pan-Genomic Analysis of Lactobacillus delbrueckii subsp. bulgaricus Reveal Its Genetic Basis for Industrial Yogurt Production
Source: PLoS One. 2011 Jan 17;6(1):e15964. doi: 10.1371/journal.pone.0015964 (PMC3022021; doi:10.1371/journal.pone.0015964)
Supplement: File S2 — Supplementary tables. Additional Excel file contains supplementary tables from Table S1 to Table S8. (XLS) [file pone.0015964.s002.xls]

## Sheet: Table S1.
Table S1. Paralog families in Lb. bulgaricus 2038
Family	Locus	Gene	Product
1	LBU0005	gyrB	DNA gyrase B subunit
1	LBU0843	parE	DNA topoisomerase IV B subunit
2	LBU0006	gyrA	DNA gyrase A subunit
2	LBU0844	parC	DNA topoisomerase IV A subunit
3	LBU0017		transposase
3	LBU0052		transposase
3	LBU0065		transposase
3	LBU0073		transposase
3	LBU0256		hypothetical protein
3	LBU1022		transposase
3	LBU1301		transposase
3	LBU1345		transposase
3	LBU1507		transposase
3	LBU1509		transposase
3	LBU1585		transposase
4	LBU0019		ABC-type transport system ATP-binding protein
4	LBU0124		ABC-type amino acid transport system ATP-binding protein
4	LBU0157	phnC	ABC-type phosphonate transport system ATP-binding protein
4	LBU0199		ABC-type amino acid transport system ATP-binding protein
4	LBU0221	oppD2	ABC-type oligopeptide transport system ATP-binding protein
4	LBU0222	oppF2	ABC-type oligopeptide transport system ATP-binding protein
4	LBU0241		ABC-type amino acid transport system ATP-binding protein
4	LBU0266	mntB	ABC-type transport system ATP-binding protein
4	LBU0347		ABC-type transport system ATP binding protein
4	LBU0348		ABC-type transport system ATP-binding protein
4	LBU0427	glnQ	ABC-type glutamine transport system ATP-binding protein
4	LBU0530		ABC-type transport system ATP-binding protein
4	LBU0544	potA	ABC-type spermidine/putrescine transport system ATP-binding protein
4	LBU0793		ABC-type transport system ATP-binding protein
4	LBU0817	pstB	ABC-type phosphate transport system ATP-binding protein
4	LBU0924		ABC-type transport system ATP-binding protein
4	LBU0943		ABC-type transport system ATP-binding protein
4	LBU1010	proV	ABC-type proline/glycine betaine transport system ATP-binding protein
4	LBU1110	glnQ2	ABC-type glutamine transport system ATP-binding protein
4	LBU1191	oppF	ABC-type oligopeptide transport system ATP-binding protein
4	LBU1192	oppD	ABC-type oligopeptide transport system ATP-binding protein
4	LBU1688	yxeB	ABC-type transport system ATP-binding protein
4	LBU1782	glnQ3	ABC-type glutamine transport system ATP-binding protein
5	LBU0028		putative transcriptional regulator
5	LBU1011		Rrf2 family protein
6	LBU0046		conserved hypothetical protein
6	LBU1105		conserved hypothetical protein
7	LBU0049	pgmA	phosphoglycerate mutase
7	LBU1480	pgmB	phosphoglycerate mutase
7	LBU1568	gpm	phosphoglycerate mutase family protein
8	LBU0060	ycgG	aldo/keto reductase family oxidoreductase
8	LBU1547		aldo/keto reductase family oxidoreductase
9	LBU0062		conserved hypothetical protein
9	LBU0279		conserved hypothetical protein
9	LBU1606		hypothetical protein
9	LBU1703		hypothetical protein
10	LBU0066	ldhA1	D-lactate dehydrogenase
10	LBU0860	ddh	D-specific D-2-hydroxyacid dehydrogenase
11	LBU0070	plpB	ABC-type metal ion transport system substrate-binding protein
11	LBU0682		ABC-type metal ion transport system substrate-binding protein
12	LBU0071	luxS1	autoinducer-2 production protein LuxS
12	LBU1133	luxS2	autoinducer-2 production protein LuxS
13	LBU0072	metA1	homoserine O-succinyltransferase
13	LBU1252	metA2	homoserine O-succinyltransferase
14	LBU0075	mdlB2	ABC-type multidrug transport system ATP-binding and permease protein
14	LBU0235	mdlB4	ABC-type multidrug transport system ATP-binding and permease protein
14	LBU1716	mdlB6	ABC-type multidrug transport system ATP-binding and permease protein
15	LBU0104		conserved hypothetical protein
15	LBU0205		conserved hypothetical protein
16	LBU0106		transposase
16	LBU1088		transposase
17	LBU0108	ykoD	ABC-type transport system ATP-binding protein
17	LBU1459		ABC-type transport system ATP-binding protein
18	LBU0117	htpX1	putative protease HtpX-like protein
18	LBU1013	htpX2	Zn-dependent protease
19	LBU0136	prs	phosphoribosyl pyrophosphate synthetase
19	LBU0280		ribose-phosphate pyrophosphokinase
20	LBU0139		transcription regulatory protein
20	LBU0399		Crp-like transcriptional regulator
21	LBU0154	ptpA	putative protein tyrosine/serine phosphatase
21	LBU1675	ptpB	putative protein tyrosine/serine phosphatase
22	LBU0155	uspA1	putative universal stress protein
22	LBU0611	uspA2	putative universal stress protein
23	LBU0158		ABC-type phosphonate transport system permease protein
23	LBU0159	phnE	ABC-type phosphonate transport system permease protein
24	LBU0160	oppA1	ABC-type oligopeptide transport system substrate-binding protein
24	LBU0213	oppA2	ABC-type oligopeptide transport system substrate-binding protein
24	LBU0214	oppA3	ABC-type oligopeptide transport system substrate-binding protein
24	LBU0218	oppA6	ABC-type oligopeptide transport system substrate-binding protein
24	LBU0300	oppA7	ABC-type oligopeptide transport system substrate-binding protein
24	LBU0589	oppA12	ABC-type oligopeptide transport system substrate-binding protein
24	LBU0676	oppA13	ABC-type oligopeptide transport system substrate-binding protein
24	LBU1442	oppA25	ABC-type oligopeptide transport system substrate-binding protein
25	LBU0164		putative ATP-grasp enzyme
25	LBU0244		putative ATP-grasp enzyme
26	LBU0185	gpmA	phosphoglycerate mutase
26	LBU1477	gpmC	phosphoglycerate mutase
27	LBU0186	lytR1	LytR family transcriptional regulator
27	LBU1598	epsA2	transcriptional regulator of eps operon(LytR family)
27	LBU1630	epsA	transcriptional regulator of eps operon
27	LBU1648	lytR5	LytR family transcriptional regulator
28	LBU0191		conserved hypothetical protein
28	LBU1029		transposase
28	LBU1258		conserved hypothetical protein
28	LBU1523		conserved hypothetical protein
28	LBU1731		conserved hypothetical protein
29	LBU0209	lysP1	amino acid transport protein
29	LBU0246	lysP2	amino acid permease
30	LBU0216	oppA4	ABC-type oligopeptide transport system substrate-binding protein
30	LBU0354	oppA8	ABC-type oligopeptide transport system substrate-binding protein
31	LBU0219	oppB2	ABC-type oligopeptide transport system permease protein
31	LBU1190	oppB	ABC-type oligopeptide transport system permease protein
32	LBU0223	pepG1	cysteine aminopeptidase
32	LBU0224	pepG2	cysteine aminopeptidase
32	LBU1473	pepC	aminopeptidase C
33	LBU0226		transcriptional elongation factor
33	LBU1271	greA	putative transcription elongation factor GreA
34	LBU0262		transposase
34	LBU1649		transposase
35	LBU0288	deaD	ATP-dependent RNA helicase DeaD
35	LBU1369	rhe	RNA helicase
36	LBU0301	pepT1	peptidase T
36	LBU1036	pepT2	peptidase T
37	LBU0307	cysD2	O-acetylhomoserine (thiol)-lyase
37	LBU1137	metC	cystathionine beta-lyases/cystathionine gamma-synthases
38	LBU0310	clpC	endopeptidase Clp ATP-binding chain C
38	LBU0477	clpE	ATP-dependent Clp protease ATP-binding subunit
38	LBU1722	clpL	ATP-dependent Clp-like proteinase ATP-binding subunit
39	LBU0359		hypothetical protein
39	LBU1330		hypothetical protein
39	LBU1415		hypothetical protein
39	LBU1524		hypothetical protein
40	LBU0363	aspC1	aspartate/tyrosine/aromatic aminotransferase
40	LBU0931	araT2	aromatic amino acid specific aminotransferase
40	LBU1079	aspC2	aspartate/tyrosine/aromatic aminotransferase
41	LBU0379	ydbJ	ABC-type transport system ATP-binding protein
41	LBU1681	bcrA	ABC-type transport system ATP-binding protein
42	LBU0391	rumA1	putative RNA methyltransferase
42	LBU0468	rumA2	putative RNA methyltransferase
43	LBU0396	cadA1	cadmium transporting P-type ATPase
43	LBU0555	copA	copper-transporting ATPase
43	LBU1058	copB	copper-transporting ATPase
44	LBU0414		ABC-type transport system ATP-binding protein
44	LBU1381	ykhF	ABC-type transport system ATP-binding protein
44	LBU1646		ABC-type transport system ATP-binding protein
45	LBU0421	pepD1	putative dipeptidase
45	LBU1679	pepD3	dipeptidase
45	LBU1705	pepD4	dipeptidase
46	LBU0425	udkA	uridine kinase
46	LBU0426	udkB	uridine kinase
47	LBU0428	glnH1	ABC-type glutamine transport system substrate-binding protein
47	LBU0431	glnH2	ABC-type glutamine transport system substrate-binding protein
47	LBU1167	glnH3	ABC-type glutamine transport system substrate-binding protein
48	LBU0242		ABC-type amino acid transport system permease protein
48	LBU0429	glnM	ABC-type glutamine transport system permease protein
48	LBU0430	glnP	ABC-type glutamine transport system permease protein
49	LBU0458	speC	ornithine decarboxylase
49	LBU1505	speF	ornithine decarboxylase
50	LBU0488		ribosomal large subunit pseudouridine synthase
50	LBU0871	rluD	ribosomal large subunit pseudouridine synthase D
51	LBU0511	prfB	peptide chain release factor 2
51	LBU0594	prfA	peptide chain release factor 1
52	LBU0515	gpsA1	glycerol-3-phosphate dehydrogenase
52	LBU1603	gpsA2	glycerol-3-phosphate dehydrogenase
53	LBU0527		conserved hypothetical protein
53	LBU1248		conserved hypothetical protein
54	LBU0567		amino acid permease
54	LBU1506		amino acid permease
55	LBU0585		putative phosphoglycerol transferase
55	LBU0788		putative phosphoglycerol transferase
56	LBU0588	oppA11	ABC-type oligopeptide transport system substrate-binding protein
56	LBU1411	oppA24	ABC-type oligopeptide transport system substrate-binding protein
57	LBU0607	mreB1	Actin-like ATPase involved in cell morphogenesis
57	LBU0624	mreB2	Actin-like ATPase involved in cell morphogenesis
58	LBU0617	nifS2	cysteine sulfinate desulfinase/cysteine desulfurase
58	LBU0646	yrvO	cysteine sulfinate desulfinase/cysteine desulfurase
59	LBU0619	rsuA	16S pseudouridylate synthase
59	LBU0725	rluB	ribosomal large subunit pseudouridine synthase B
60	LBU0653		metallo-beta-lactamase superfamily protein
60	LBU0667		metallo-beta-lactamase superfamily protein
61	LBU0687		hypothetical protein
61	LBU1583		hypothetical protein
62	LBU0696	serA1	D-isomer specific 2-hydroxyacid dehydrogenase
62	LBU0979	serA2	D-isomer specific 2-hydroxyacid dehydrogenase
63	LBU0713		transposase
63	LBU1023		transposase
63	LBU1028		transposase
63	LBU1035		transposase
63	LBU1059		transposase
63	LBU1130		transposase
63	LBU1582		transposase
64	LBU0716	pfk1	6-phosphofructokinase
64	LBU1502	pfk2	6-phosphofructokinase
65	LBU0721	xerD1	site-specific recombinase
65	LBU1085	xerD3	site-specific recombinase
66	LBU0731	hupA	nucleoid DNA-binding protein
66	LBU1406	hupB	nucleoid DNA-binding protein
67	LBU0486		hypothetical protein
67	LBU0741		hypothetical protein
68	LBU0762	acpP1	putative acyl carrier protein
68	LBU1193	acpP2	putative acyl carrier protein
69	LBU0767	fabZ	beta-hydroxyacyl-(acyl-carrier-protein) dehydratase FabZ
69	LBU1476	fabA	3-hydroxymyristoyl/3-hydroxydecanoyl-(acyl-carrier-protein) dehydratase
70	LBU0797	ptsG	putative PTS system IIA components
70	LBU1685	scrA	glucose/glucoside-specific PTS system IIA component
71	LBU0815	pstC	ABC-type phosphate transport system permease protein
71	LBU0816	pstA	ABC-type phosphate transport system permease protein
72	LBU0854	asnS1	asparaginyl-tRNA synthetase
72	LBU1020	asnS2	asparaginyl-tRNA synthetase
73	LBU0872	carA1	carbamoyl-phosphate synthetase small subunit
73	LBU1726	carA2	carbamoyl-phosphate synthetase small subunit
74	LBU0900		Xanthine/uracil/vitamin C permease
74	LBU1783		Xanthine/uracil/vitamin C permease
75	LBU0903		conserved hypothetical protein
75	LBU0964		conserved hypothetical protein
76	LBU0904	oppA16	ABC-type oligopeptide transport system substrate-binding protein
76	LBU0963	oppA19	ABC-type oligopeptide transport system substrate-binding protein
77	LBU0905	oppA17	ABC-type oligopeptide transport system substrate-binding protein
77	LBU0962	oppA18	ABC-type oligopeptide transport system substrate-binding protein
78	LBU0906	ubiE1	methylase involved in ubiquinone/menaquinone biosynthesis
78	LBU0961	ubiE2	methylase involved in ubiquinone/menaquinone biosynthesis
79	LBU0907		hypothetical protein
79	LBU0960		hypothetical protein
80	LBU0908		conserved hypothetical protein
80	LBU0959		conserved hypothetical protein
80	LBU1725	carB2	carbamoyl-phosphate synthase large subunit
81	LBU0909		hypothetical protein
81	LBU0958		hypothetical protein
82	LBU0910		hypothetical protein
82	LBU0957		hypothetical protein
83	LBU0911		hypothetical protein
83	LBU0956		hypothetical protein
84	LBU0912		hypothetical protein
84	LBU0955		hypothetical protein
85	LBU0913	norM1	Na+-driven multidrug efflux protein
85	LBU0954	norM2	Na+-driven multidrug efflux protein
86	LBU0914	bltR1	MerR family transcriptional regulator
86	LBU0953	bltR2	MerR family transcriptional regulator
87	LBU0915		hypothetical protein
87	LBU0952		hypothetical protein
88	LBU0916		putative transcriptional regulator
88	LBU0951		putative transcriptional regulator
89	LBU0917		putative integrase/recombinase
89	LBU0950		putative integrase/recombinase
90	LBU0918		hypothetical protein
90	LBU0949		hypothetical protein
91	LBU0919		ABC-type transport system permease protein
91	LBU0948		ABC-type transport system permease protein
92	LBU0920		conserved hypothetical protein
92	LBU0947		conserved hypothetical protein
93	LBU0921		hypothetical protein
93	LBU0946		hypothetical protein
94	LBU0922	arsC2	putative arsenate reductase
94	LBU0945	arsC3	putative arsenate reductase
95	LBU0923		hypothetical protein
95	LBU0944		hypothetical protein
96	LBU0925		ABC-type transport system permease protein
96	LBU0942		ABC-type transport system permease protein
97	LBU0926		hypothetical protein
97	LBU0941		hypothetical protein
98	LBU0927		hypothetical protein
98	LBU0940		hypothetical protein
99	LBU0928		ribosomal-protein-serine acetyltransferase
99	LBU0939		ribosomal-protein-serine acetyltransferase
100	LBU0982		ABC-type transport system ATP-binding and permease protein
100	LBU1100		ABC-type transport system ATP-binding and permease protein
100	LBU1664		ABC-type transport system ATP-binding and permease protein
101	LBU0984		hypothetical protein
101	LBU0986		hypothetical protein
102	LBU1062	rpoD1	DNA-directed RNA polymerase sigma subunit
102	LBU1063	rpoD2	DNA-directed RNA polymerase sigma subunit
102	LBU1064	rpoD3	DNA-directed RNA polymerase sigma subunit
103	LBU0671	clpX	ATP-dependent Clp protease ATP-binding subunit
103	LBU1083	hslU	ATP-dependent protease HslVU ATPase subunit
104	LBU1136	cysK1	cysteine synthase
104	LBU1253	cysK2	cysteine synthase
105	LBU1187	oppA20	ABC-type oligopeptide transport system substrate-binding protein
105	LBU1188	oppA21	ABC-type oligopeptide transport system substrate-binding protein
106	LBU1199		ABC-type multidrug transport system ATP-binding and permease protein
106	LBU1552		ABC-type multidrug transport system ATP-binding and permease protein
107	LBU1224	efp1	translation elongation factor P
107	LBU1558	efp2	translation elongation factor P
108	LBU1312	pyrD1	dihydroorotate dehydrogenase
108	LBU1730	pyrD2	dihydroorotate dehydrogenase
109	LBU1357	pepQ	Xaa-Pro dipeptidase
109	LBU1450	pepZ	Xaa-Pro dipeptidase
110	LBU1385	thiW	conserved hypothetical protein
110	LBU1386		conserved hypothetical protein
111	LBU1399	pyrR1	pyrimidine operon regulatory protein/uracil phosphoribosyltransferase
111	LBU1729	pyrR2	pyrimidine operon regulatory protein/uracil phosphoribosyltransferase
112	LBU1404		putative penicillin-binding protein
112	LBU1405		putative penicillin-binding protein
113	LBU1441	gntR2	putative GntR family transcriptional regulator
113	LBU1465	ytrA	GntR family transcriptional regulator
114	LBU1462	aapA1	amino acid permease
114	LBU1517	ydgF	amino acid permease
115	LBU1492	aspA	aspartate ammonia-lyase
115	LBU1708	fumC	fumarate hydratase
116	LBU1536		hypothetical protein
116	LBU1553		hypothetical protein
117	LBU1554		hypothetical protein
117	LBU1607		hypothetical protein
118	LBU1595	epsE2	putative glycosyltransferase
118	LBU1626	epsE	phospho-glucosyltransferase EpsE
119	LBU1620	epsM	beta(1,4)galactosyltransferase EpsM
119	LBU1622	epsJ	beta(1,4)galactosyltransferase EpsJ
120	LBU1632		hypothetical protein
120	LBU1636		hypothetical protein
120	LBU1638		hypothetical protein
121	LBU1634		hypothetical protein
121	LBU1635	yjgB	cell wall-associated hydrolase
122	LBU1669	parB1	chromosome partitioning protein ParB
122	LBU1671	parB2	chromosome partitioning protein ParB
123	LBU1676		putative oxidoreductase
123	LBU1677		putative oxidoreductase
124	LBU1715	ptpC	putative protein tyrosine/serine phosphatase
124	LBU1718	ptpD	putative protein tyrosine/serine phosphatase
125	LBU0551	yxeH	conserved hypothetical protein
125	LBU1736	yidA	HAD superfamily hydrolase
126	LBU1762	bmpD1	basic membrane protein family
126	LBU1767	bmpD2	ABC-type sugar transport system substrate-binding protein
126	LBU1768	bmpD3	ABC-type sugar transport system substrate-binding protein
127	LBU1779	dck1	deoxyadenosine kinase
127	LBU1780	dck2	deoxyadenosine kinase
128	LBU0095	vicR	putative response regulator
128	LBU0583	rrp	two-component system response regulator
128	LBU0742		putative two-component system response regulator
128	LBU0819		OmpR family DNA-binding response regulator
128	LBU1279	lisR	two-component system response regulator
128	LBU1663	vanR	two-component system response regulator
129	LBU0053		hypothetical protein
129	LBU0105		hypothetical protein

## Sheet: Table S2.
Table S2. Unique genes of Lb. bulgaricus 2038 compared to ATCC 11842 and BAA365
GeneID	Gene_name	Product	Strand	peptide length	start	end	Functional Classification	Operon	Gene_name	Enz	CatN	Pfam_hit	CAI	Pathway	COG
LBU0018	mdlB1	ABC-type multidrug transport system ATP-binding and permease protein	+	392	20982	22160	7.1		MdlB5		7.1	ABC_membrane	0.21		V
LBU0022		conserved hypothetical protein	+	85	26155	26412	15.4				15.4		0.349
LBU0052		transposase	+	226	59937	60617	14.4		psi-Tra83		14.4		0.243		L
LBU0055		conserved hypothetical protein	+	57	61846	62019	6.12		psi-gph1	3.1.3.18	6.12		0.293		R
LBU0056		conserved hypothetical protein	+	116	62047	62397	6.12		psi-gph2	3.1.3.18	6.12	Hydrolase	0.201		R
LBU0065		transposase	+	266	70889	71689	14.4		psi-Tra811		14.4	rve	0.273		L
LBU0073		transposase	-	344	78821	77787	14.4		Tra8		14.4	rve	0.256		L
LBU0077		hypothetical protein	-	389	84088	82919	15.3	operon11.3.1			15.3		0.224
LBU0078	mutS1	putative DNA mismatch repair protein	-	635	86177	84270	12.2		mutS2		12.2	MutS_III	0.253		L
LBU0092		conserved hypothetical protein	-	95	100312	100025	10.3	operon12.3.1	psi-rfaJ1		10.3		0.173
LBU0106		transposase	+	455	113278	114645	14.4				14.4	Transposase_12	0.254		L
LBU0147	malF	ABC-type sugar transport system permease protein	+	190	152467	153039	7.4		psi-malF		7.4		0.407		G
LBU0190		conserved hypothetical protein	+	122	198961	199329	14.4				14.4		0.31
LBU0191		conserved hypothetical protein	+	194	199292	199876	14.4				14.4		0.28
LBU0196	yraB	transcriptional regulator	-	74	206202	205978	9.11		yraB		9.11		0.227
LBU0206	potE	amino acid permease	+	153	212973	213434	7.2		psi-PotE		7.2		0.207		E
LBU0208		conserved hypothetical protein	+	187	215175	215738	1.6		psi-mmuM	2.1.1.10	1.6	S-methyl_trans	0.217		E
LBU0209	lysP1	amino acid transport protein	+	360	216055	217137	7.2		psi-lysP1		7.2	Trp_Tyr_perm	0.182		E
LBU0212		hypothetical protein	-	68	220023	219817	15.3				15.3		0.314
LBU0246	lysP2	amino acid permease	-	317	257320	256367	7.2		psi-lysP2		7.2	AA_permease	0.219		E
LBU0253		putative hydrolase	+	169	261124	261633	15.4		psi-Cof2		15.4	Hydrolase	0.208		R
LBU0256		conserved hypothetical protein	-	231	264513	263818	14.4		psi-Tra86		14.4	rve	0.281		L
LBU0305		conserved hypothetical protein	+	57	318535	318708	15.3				15.3		0.178
LBU0307	cysD2	O-acetylhomoserine (thiol)-lyase	+	390	319578	320750	1.2		psi-cysD2	2.5.1.49	1.2	Alum_res	0.276	Methionine Metabolism锟斤拷Cysteine Metabolism	E
LBU0353		conserved hypothetical protein	+	75	356762	356989	7.2		psi-oppA1		7.2		0.28
LBU0357		conserved hypothetical protein	-	76	359373	359143	15.3				15.3		0.146
LBU0359		conserved hypothetical protein	+	136	360287	360697	14.4		psi-tnpB2		14.4	Transposase_2	0.23		L
LBU0365	oppA10	ABC-type oligopeptide transport system substrate-binding protein	+	130	365718	366110	7.2		psi-oppA		7.2	SBP_bac_5	0.346		E
LBU0395		conserved hypothetical protein	-	124	397229	396855	2.4		psi-carB1	6.3.5.5	2.4		0.23
LBU0405	maa	maltose O-acetyltransferase	+	93	405248	405529	6.12		maa1	2.3.1.79	6.12		0.162
LBU0409	mtlR	transcriptional antiterminator	+	111	409040	409375	9.4		psi-mtlR		9.4		0.151
LBU0411	mtlD2	mannitol-1-phosphate 5-dehydrogenase	+	79	409807	410046	6.12		psi-mtlD2	1.1.1.17	6.12	Mannitol_dh	0.228
LBU0415	kgtP2	citrate-proton symporter	-	197	416561	415968	7.4		psi-kgtP2		7.4	Sugar_tr	0.278
LBU0416	kgtP1	citrate-proton symporter	-	108	416979	416653	7.4		psi-kgtP1		7.4	Sugar_tr	0.253
LBU0446		hypothetical protein	+	87	445730	445993	15.3	operon71.2.2	psi		15.3		0.132
LBU0447		conserved hypothetical protein	+	99	446048	446347	14.1				14.1	Sortase	0.495
LBU0454		hypothetical protein	+	81	453711	453956	9.1		psi-pfoR1		9.1		0.182		R
LBU0527		conserved hypothetical protein	+	520	527611	529173	15.3				15.3		0.231
LBU0528	ppc	conserved hypothetical protein	+	68	529573	529779	7.1		psi-ppc		7.1	DUF534	0.276		R
LBU0535		conserved hypothetical protein	+	72	536182	536400	13.4		psi-rimI1		13.4		0.358
LBU0536		conserved hypothetical protein	+	99	536376	536675	13.4		psi-rimI2	2.3.1.-	13.4	Acetyltransf_1	0.352		R
LBU0552	ampC1	putative esterase	+	112	550094	550432	11.8		psi-ampC1		11.8	Beta-lactamase	0.176		V
LBU0560		hypothetical protein	+	313	556731	557672	9.2	operon92.2.1	EAL		9.2	EAL	0.233		T
LBU0562		conserved hypothetical protein	+	225	557874	558551	15.3				15.3		0.245
LBU0589	oppA12	ABC-type oligopeptide transport system substrate-binding protein	+	320	581552	582514	7.2		psi-oppA2		7.2	SBP_bac_5	0.261		E
LBU0678	LdhA2	D-lactate dehydrogenase	+	221	669403	670068	6.7		psi-LdhA	1.1.1.28	6.7	UDPG_MGDP_dh_N	0.279		C
LBU0686	pckA	phosphoenolpyruvate carboxykinase	+	546	678873	680513	6.9		pckA	4.1.1.49	6.9	PEPCK_ATP	0.267	Tca Cycle锟斤拷Pyruvate Metabolism
LBU0687		conserved hypothetical protein	-	150	686570	686118	14.4		psi-tra2		14.4	Transposase_20	0.215		L
LBU0688		transposase	-	263	687342	686551	14.4		psi-tra1		14.4		0.308
LBU0689	yxjG	methionine synthase	-	132	688064	687666	1.2		psi-yxjG	2.1.1.14	1.2	Methionine_synt	0.245		E
LBU0701		hypothetical protein	-	58	702838	702662	9.13				9.13		0.422
LBU0710	phnF1	putative GntR family transcription regulator	+	80	712022	712264	9.6		psi-phnF1		9.6		0.192
LBU0719		conserved hypothetical protein	-	171	723292	722777	10.4				10.4		0.239
LBU0740	argH2	argininosuccinate lyase	+	288	743552	744418	1.4		psi-argH2	4.3.2.1	1.4	Lyase_1	0.249	Urea Cycle And Metabolism Of Amino Grooups	E
LBU0744		conserved hypothetical protein	+	669	749101	751110	15.1		psi		15.1		0.299		S
LBU0745		hypothetical protein	+	71	751232	751447	15.3		psi		15.3		0.293
LBU0747		conserved hypothetical protein	+	236	753809	754519	12.2		psi-Cas1		12.2	DUF48	0.22		L
LBU0777	adhE2	alcohol-acetaldehyde dehydrogenase	-	313	787898	786957	6.7		psi-adhE2	1.2.1.10	6.7		0.268		C
LBU0778		conserved hypothetical protein	-	89	788584	788315	6.7		psi-adhE1		6.7		0.312
LBU0779	ytcJ1	metal-dependent hydrolase	+	53	794192	794353	3.2		psi-ytcJ1		3.2		0.206		R
LBU0780	ytcJ2	metal-dependent hydrolase	+	378	794392	795528	3.2		psi-ytcJ2		3.2		0.285		R
LBU0782	arcD1	arginine/ornithine antiporter	+	100	796067	796369	7.2		psi-arcD1		7.2		0.205
LBU0783	arcD2	arginine/ornithine antiporter	+	195	796394	796981	7.2		psi-arcD2		7.2		0.321
LBU0784	arcD3	arginine/ornithine antiporter	+	166	796994	797494	7.2		psi-arcD3		7.2		0.414		E
LBU0795	rpiR	conserved hypothetical protein	+	67	812367	812570	6.9	operon126.3.1	RpiR	3.2.1.86	6.9		0.208
LBU0807	asnB2	asparagine synthetase B	-	424	828332	827058	1.2		asnB	6.3.5.4	1.2	Asn_synthase	0.327	Alanine And Asparate Metabolism, Nitrogen Metabolism--Reduction And Fixation	E
LBU0811		conserved hypothetical protein	-	231	833445	832750	9.2		EAL		9.2	EAL	0.275		T
LBU0821	bshA	choloylglycine hydrolase	-	181	842096	841551	11.8		psi-bshA	3.5.1.24	11.8	CBAH	0.291		M
LBU0827		conserved hypothetical protein	-	259	846688	845909	7.2		psi-dcuC		7.2	DcuC	0.227		S
LBU0832	nifL	C-di-GMP-specific phosphodiesterase	+	508	850329	851855	9.1		nifL		9.1	GGDEF	0.282		T
LBU0836		conserved hypothetical protein	+	51	854797	854952	15.3				15.3		0.187
LBU0838	ycfI1	ABC-type transport system ATP-binding protein	+	102	855200	855508	7.8		psi-ycfI1		7.8		0.187		V
LBU0839	ycfI2	ABC-type transport system ATP-binding and permease protein	+	89	855702	855971	7.8		psi-ycfI2		7.8	ABC_membrane	0.236		V
LBU0841	mdlB5	ABC-type multidrug transport system ATP-binding and permease protein	+	332	856359	857357	7.1		MdlB7		7.1	APS_kinase	0.229		V
LBU0859		putative esterase	-	109	883338	883009	5.8	operon136.2.1		3.1.1.-	5.8		0.232
LBU0867	cpdA	putative 3,5-cyclic-nucleotide phosphodiesterase	+	324	892467	893441	2.2	operon138.3.2	cpdA	3.1.-.-	2.2	Metallophos	0.2		R
LBU0880		conserved hypothetical protein	-	231	909085	908390	1.6		psi-serA2	1.1.1.95	1.6	2-Hacid_dh_C	0.405	Glycine,Serine And Threonine Metabolism	E
LBU0881		conserved hypothetical protein	-	163	909566	909075	1.6		psi-serA1	1.1.1.95	1.6	2-Hacid_dh_C	0.251		E
LBU0882	serC	phosphoserine aminotransferase	-	358	910661	909585	1.6		serC	2.6.1.52	1.6	Aminotran_5	0.281	Glycine,Serine And Threonine Metabolism,Vitamine B6 Metabolism	H
LBU0884	ylbB	ABC-type transport system permease protein	-	72	911922	911704	7.1		ylbB		7.1		0.352
LBU0888		hypothetical protein	-	80	914000	913758	15.3				15.3		0.158
LBU0894		conserved hypothetical protein	-	186	920554	919994	15.3		psi		15.3		0.395
LBU0899		putative adenosine deaminase	-	340	926134	925112	2.5		add	3.5.4.4	2.5	A_deaminase	0.294		F
LBU0900		Xanthine/uracil/vitamin C permease	+	445	926309	927646	7.6	operon143.2.1	pbuG	2.4.2.8	7.6	Sulfate_transp	0.224		R
LBU0901	ade	adenine deaminase	+	593	927666	929447	2.5	operon143.2.2	ade	3.5.4.2	2.5	Amidohydro_1	0.273	Purine Metabolism	F
LBU0902	pmg	phosphoglycerate mutase family protein	+	124	930318	930692	6.9		psi-pmg	5.4.2.1	6.9	PGAM	0.23	Arginine And Proline Metabolism	G
LBU0903		conserved hypothetical protein	+	233	931033	931734	15.1				15.1	DUF124	0.236		S
LBU0906	ubiE1	methylase involved in ubiquinone/menaquinone biosynthesis	+	169	934088	934597	4.3		psi-UbiE1	2.1.1.-	4.3	Ubie_methyltran	0.261		H
LBU0908		conserved hypothetical protein	-	824	937582	935108	2.4				2.4	DUF201	0.403		E
LBU0909		conserved hypothetical protein	-	267	938542	937739	2.4		psi-carA2	6.3.5.5	2.4	DJ-1_PfpI	0.306		E
LBU0911		conserved hypothetical protein	+	78	939260	939496	9.1		psi-nifL1		9.1	GGDEF	0.212		T
LBU0912		hypothetical protein	+	51	939493	939648	15.3				15.3		0.385
LBU0913	norM1	Na+-driven multidrug efflux protein	-	429	940983	939694	7.8		matE		7.8	MatE	0.227		V
LBU0914	bltR1	MerR family transcriptional regulator	+	143	941077	941508	9.11	operon144.2.1	bltR		9.11	MerR	0.218		K
LBU0915		hypothetical protein	+	91	941538	941813	15.3	operon144.2.2			15.3		0.236
LBU0918		hypothetical protein	-	115	944257	943910	13.4		psi-rimI1	2.3.1.-	13.4	Acetyltransf_1	0.208		R
LBU0919		ABC-type transport system permease protein	+	171	944858	945373	7.1		cylB		7.1		0.223
LBU0920		conserved hypothetical protein	+	154	945590	946054	15.3		yybC		15.3		0.32
LBU0921		hypothetical protein	+	164	946093	946587	15.3	operon145.2.1			15.3		0.213
LBU0922	arsC2	putative arsenate reductase	+	132	946600	946998	11.3	operon145.2.2	arsC	1.20.4.1	11.3	LMWPc	0.227		T
LBU0923		hypothetical protein	+	108	947212	947538	15.3				15.3		0.246
LBU0924		ABC-type transport system ATP-binding protein	+	250	947700	948452	7.1	operon146.2.1			7.1	ABC_tran	0.322		V
LBU0925		ABC-type transport system permease protein	+	624	948475	950349	7.1	operon146.2.2			7.1	FtsX	0.244		M
LBU0928		ribosomal-protein-serine acetyltransferase	-	185	955840	955283	13.4			2.3.1.-	13.4	Acetyltransf_1	0.235		J
LBU0929		conserved hypothetical protein	-	178	956602	956066	10.2	operon147.2.2	lysA	3.5.1.28	10.2	SLAP	0.277
LBU0931	araT2	aromatic amino acid specific aminotransferase	-	393	958501	957320	1.1	operon148.4.4	araT	2.6.1.1	1.1	Cys_Met_Meta_PP	0.246	Cysteine Metabolism,Alkaloid Biosynthesis锟斤拷,Carbon Fixation In Photosyntheticorganisms,Novobiocin Biosynthesis,Phenylalanine Metabolism	E
LBU0932	dapB	dihydrodipicolinate reductase	-	259	959313	958534	1.2	operon148.4.3	dapB	1.3.1.26	1.2	DapB_N	0.259	Lysine Biosynthesis	E
LBU0933	dapA	dihydrodipicolinate synthase	-	309	960244	959315	1.2	operon148.4.2	dapA	4.2.1.52	1.2	DHDPS	0.304	Lysine Biosynthesis	E
LBU0934		N-acetyldiaminopimelate deacetylase	-	384	961421	960267	6.2	operon148.4.1	hipO3	3.5.1.32	6.2	Peptidase_M20	0.287	Lysine Biosynthesis	R
LBU0935	dapD	2,3,4,5-tetrahydropyridine-2-carboxylate N-succinyltransferase	-	237	962195	961482	1.3		dapD	2.3.1.89	1.3		0.327	Lysine Biosynthesis	E
LBU0936	thrA	aspartate kinase	+	457	962706	964079	1.2	operon149.2.1	ThrA2	2.7.2.4	1.2	AA_kinase	0.354	Lysine Biosynthesis	E
LBU0937	dapF	diaminopimelate epimerase	+	328	964081	965067	1.2	operon149.2.2	dapF	5.1.1.7	1.2	DAP_epimerase	0.225	Lysine Biosynthesis	E
LBU0956		conserved hypothetical protein	-	78	982408	982172	9.1		psi-nifL2		9.1	GGDEF	0.212		T
LBU0959		conserved hypothetical protein	+	824	984086	986560	2.4				2.4	DUF201	0.403		E
LBU0961	ubiE2	methylase involved in ubiquinone/menaquinone biosynthesis	-	169	987580	987071	4.3		psi-UbiE2	2.1.1.-	4.3	Ubie_methyltran	0.261		H
LBU0965	yffB	Rrf2 family protein	-	149	991207	990758	15.2		yffB		15.2	Rrf2	0.265		K
LBU0966		conserved hypothetical protein	-	61	991519	991334	15.3	operon153.2.2			15.3		0.163
LBU0967		conserved hypothetical protein	-	96	991794	991504	15.3	operon153.2.1			15.3		0.267
LBU0968		conserved hypothetical protein	+	354	992157	993221	15.3	operon154.4.1			15.3		0.245	Fructose And Mannose Metabolism
LBU0974	lysR1	LysR family transcriptional regulator	+	58	1000910	1001086	9.4		lysR		9.4		0.273
LBU0977	lmrA1	ABC-type transport system ATP-binding and permease protein	-	309	1003451	1002522	7.8		psi-lmrA1		7.8	ABC_membrane	0.266		V
LBU0978	lmrA2	ABC-type transport system ATP-binding and permease protein	-	145	1003989	1003552	7.8		psi-lmrA2		7.8		0.318		V
LBU0994		type II restriction-modification system modification subunit	-	244	1019048	1018314	12.2	operon159.2.2		2.1.1.-	12.2		0.305
LBU0995		type II restriction-modification system restriction subunit	-	1481	1023493	1019048	12.2	operon159.2.1	sthII	3.1.21.4	12.2		0.278		V
LBU0997		hypothetical protein	+	58	1023822	1023998	15.3				15.3		0.251
LBU1006		conserved hypothetical protein	-	195	1031281	1030694	1.2		psi-metA2	2.3.1.46	1.2	HTS	0.251	Sulfur Metabolism Reduction And Fixation	E
LBU1022		transposase	-	349	1053563	1052514	14.4		Tra8		14.4	rve	0.256		L
LBU1024	lacR2	lac repressor	-	211	1056157	1055522	9.3	operon162.2.2	galR		9.3	Peripla_BP_1	0.294	Pyrimidine Metabolism, Reductive Carboxylate Cycle In Photosynthetic Bacteria	K
LBU1025	lacR1	lac repressor	-	99	1056468	1056169	9.3	operon162.2.1	galR		9.3		0.276		K
LBU1028		transposase	+	407	1062090	1063313	14.4				14.4	Transposase_20	0.285		L
LBU1029		transposase	-	245	1064172	1063435	14.4				14.4		0.28
LBU1035		transposase	+	407	1068361	1069584	14.4				14.4	Transposase_20	0.291		L
LBU1045	hsdR2	type I restriction-modification system restriction subunit	-	600	1078429	1076627	12.2		psi-hsdR2	3.1.21.3	12.2		0.303		V
LBU1047		putative integrase	-	323	1081910	1080939	12.2		xerC		12.2	Phage_integrase	0.199		L
LBU1048	hsdM1	type I restriction-modification system modification subunit	-	376	1084631	1083501	12.2		psi-hsdM	2.1.1.72	12.2	N6_Mtase	0.331		V
LBU1049	hsdM2	type I restriction-modification system modification subunit	-	479	1086244	1084805	12.2		hsdM	2.1.1.72	12.2	N6_Mtase	0.219		V
LBU1050	hsdS	type I restriction-modification system specificity subunit	-	187	1086800	1086237	12.2		psi-hsdS	3.1.21.3	12.2	Methylase_S	0.261
LBU1051		conserved hypothetical protein	-	262	1087930	1087142	15.3	operon166.2.2			15.3		0.227
LBU1052		hypothetical protein	-	291	1088798	1087923	15.3	operon166.2.1			15.3		0.23
LBU1053		hypothetical protein	-	333	1090231	1089230	15.3				15.3		0.218
LBU1054		hypothetical protein	-	299	1092010	1091111	15.3				15.3		0.228	Bile Acid Biosynthesis
LBU1055		DNA helicase	-	709	1098163	1096034	12.2				12.2	UvrD-helicase	0.255		L
LBU1057		conserved hypothetical protein	+	137	1098748	1099161	14.4		psi-tra3		14.4	Transposase_11	0.266
LBU1063	rpoD2	DNA-directed RNA polymerase sigma subunit	-	373	1108336	1107215	8.2		rpoD		8.2	Sigma70_r1_2	0.271		K
LBU1078		conserved hypothetical protein	-	103	1122408	1122097	11.4		psi-secY		11.4		0.218		U
LBU1088		transposase	-	455	1135214	1133847	14.4				14.4	Transposase_12	0.254		L
LBU1114	lytR2	LytR family transcriptional regulator	+	223	1161469	1162140	9.12		psi-lytR		9.12	LytR_cpsA_psr	0.234		K
LBU1128		putative integrase/recombinase	-	185	1178368	1177811	12.2		psi-xerD3		12.2	Phage_integrase	0.191		L
LBU1129		conserved hypothetical protein	+	179	1179034	1179573	14.4		psi-		14.4		0.338
LBU1130		transposase	-	407	1181174	1179951	14.4				14.4	Transposase_20	0.281		L
LBU1138	cysE1	serine O-acetyltransferase	+	110	1190539	1190871	1.6	operon178.3.3	psi-cysE1	2.3.1.30	1.6		0.219	Cysteine Metabolism,Sulfur Metabolism Reduction And Fixation	E
LBU1168		conserved hypothetical protein	-	68	1224298	1224092	15.3	operon184.2.1			15.3		0.204
LBU1201		conserved hypothetical protein	-	197	1264317	1263724	15.3	operon191.2.2	prgA		15.3		0.228
LBU1202		hypothetical protein	-	59	1264502	1264323	15.3	operon191.2.1			15.3		0.388
LBU1247		conserved hypothetical protein	-	405	1303492	1302275	15.3				15.3		0.258
LBU1255		conserved hypothetical protein	-	361	1317897	1316812	13.2		psi-pepO	3.4.24.-	13.2	Peptidase_M13_N	0.342		O
LBU1258		conserved hypothetical protein	+	310	1320497	1321429	14.4				14.4		0.304
LBU1268	fthC	5-formyltetrahydrofolate cyclo-ligase family protein	-	190	1329129	1328557	4.10	operon199.3.1	fthC	6.3.3.2	4.1O	5-FTHF_cyc-lig	0.222	One Carbon Pool By Folate	H
LBU1289		transposase	-	532	1351651	1350053	14.4				14.4	Transposase_35	0.222
LBU1298		conserved hypothetical protein	-	90	1364793	1364521	7.8		psi-yniG3		7.8		0.249
LBU1301		transposase	-	275	1366770	1365943	14.4		psi-Tra813		14.4		0.236		L
LBU1330		conserved hypothetical protein	-	136	1391897	1391487	14.4		psi-tnpB4		14.4	Transposase_2	0.229		L
LBU1331		conserved hypothetical protein	-	144	1392336	1391902	14.4		psi-tnpB3		14.4	Transposase_2	0.2
LBU1407		conserved hypothetical protein	-	58	1473037	1472861	6.10		psi-rpiB	5.3.1.6	6.1O		0.223	Ppp, Carbon Fixation In Photosynthetic Organisms	G
LBU1410	oppA23	ABC-type oligopeptide transport system substrate-binding protein	-	310	1475651	1474719	7.2		psi-oppA2		7.2	SBP_bac_5	0.262		E
LBU1466		hypothetical protein	-	56	1528837	1528667	15.3				15.3		0.27
LBU1504	apu	amylopullulanase	-	261	1562705	1561920	5.3		psi-apu	3.2.1.1	5.3	Alpha-amylase	0.27	Starch And Sucrose Metabolism	G
LBU1507		transposase	+	233	1567138	1567839	14.4		Tra8		14.4		0.246		L
LBU1524		conserved hypothetical protein	-	136	1590360	1589950	14.4		psi-tnpB7		14.4	Transposase_2	0.24		L
LBU1535		conserved hypothetical protein	-	160	1606276	1605794	14.4		psi-Tra88		14.4	rve	0.24		L
LBU1536		conserved hypothetical protein	-	95	1606529	1606242	14.4		psi-Tra87		14.4		0.29
LBU1551		conserved hypothetical protein	-	61	1620252	1620067	5.8				5.8		0.24
LBU1563		conserved hypothetical protein	-	166	1630556	1630056	7.2		psi-glnH2		7.2	SBP_bac_3	0.294		E
LBU1564		conserved hypothetical protein	-	97	1630886	1630593	7.2		psi-glnH1		7.2	SBP_bac_3	0.194		E
LBU1579		hypothetical protein	+	66	1642319	1642519	15.3				15.3		0.23
LBU1580	lytE	putative periplasmic protease	+	211	1642604	1643239	15.1		lytE		15.1		0.278
LBU1581		conserved hypothetical protein	+	262	1643648	1644436	15.1				15.1		0.298		S
LBU1583		conserved hypothetical protein	+	169	1646132	1646641	14.4		psi-tra4		14.4	Transposase_20	0.237		L
LBU1584		putative membrane protein	-	351	1647923	1646868	10.4				10.4	Acyl_transf_3	0.19		S
LBU1586	capB2	capsular polysaccharide biosynthesis protein	+	228	1649397	1650083	10.3	operon246.2.1			10.3	Wzz	0.251		M
LBU1587		conserved hypothetical protein	+	420	1650094	1651356	10.4	operon246.2.2			10.4		0.244
LBU1597		putative glycosyltransferase	-	134	1661584	1661180	10.3		psi-epsK1		10.3	Branch	0.21
LBU1604		bacterial luciferase family protein	+	88	1667464	1667730	6.5	operon249.2.1		1.14.14.3	6.5	Bac_luciferase	0.176		C
LBU1605		bacterial luciferase family protein	+	105	1667764	1668081	6.5	operon249.2.2			6.5		0.216
LBU1607		conserved hypothetical protein	-	164	1670025	1669531	14.4		psi-Tra811		14.4	rve	0.254		L
LBU1616	glpF	glycerol uptake facilitator protein	-	337	1677382	1676369	7.4		glpF		7.4	Polysacc_synt	0.232		G
LBU1617		conserved hypothetical protein	-	69	1678315	1678106	14.4		psi-istA		14.4	Transposase_34	0.175
LBU1618	epsN	polysaccharide biosynthesis protein	-	483	1680013	1678562	10.3		wzx3		10.3	MVIN	0.189	Ppp	R
LBU1619		conserved hypothetical protein	+	261	1680358	1681143	14.4		psi-		14.4		0.318
LBU1620	epsM	beta(1,4)galactosyltransferase EpsM	-	328	1683003	1682017	10.3		epsJ	2.4.1.166	10.3	Glycos_transf_2	0.194	Ppp	M
LBU1621	epsK	exopolysaccharides polymerase	-	353	1684966	1683905	10.3	operon250.2.2	yveQ		10.3		0.215
LBU1622	epsJ	beta(1,4)galactosyltransferase EpsJ	-	327	1685980	1684997	10.3	operon250.2.1	epsJ	2.4.1.166	10.3	Glycos_transf_2	0.197		M
LBU1623	cpoA2	putative glycosyl transferase	-	406	1687284	1686064	10.3		cpoA	2.4.1.-	10.3	Glycos_transf_1	0.293		M
LBU1624	epsG	putative alpha(1,3)rhamnosyltransferase EpsG	-	375	1688732	1687605	10.3		RfaG5	2.4.1.-	10.3	Glycos_transf_1	0.245	Purine Metabolism, Pyrimidine Metabolism	M
LBU1625	epsF	alpha(1,3)galactosyltransferase EpsF	-	337	1689930	1688917	10.3		epsG	2.4.1.-	10.3	Glycos_transf_1	0.209	Purine Metabolism, Pyrimidine Metabolism, Nicotinate And Nicotinamide Metabolism	M
LBU1634		hypothetical protein	-	235	1697311	1696604	10.4				10.4	NLPC_P60	0.28		M
LBU1651	lctO	lactate oxidase	-	192	1714331	1713753	6.3		psi-lctO	1.1.3.-	6.3	DHO_dh	0.385	Pyruvate Metabolism, Pyruvate Metabolism	C
LBU1652		hypothetical protein	+	57	1714479	1714652	15.3				15.3		0.308
LBU1680		hypothetical protein	-	55	1741548	1741381	15.3				15.3		0.207	One Carbon Pool By Folate
LBU1681	bcrA	ABC-type transport system ATP-binding protein	-	220	1742490	1741828	7.1	operon265.4.4	bcrA		7.1	ABC_tran	0.263		V
LBU1682		hypothetical protein	-	214	1743138	1742494	15.3	operon265.4.3			15.3		0.191
LBU1683		hypothetical protein	-	232	1743829	1743131	15.3	operon265.4.2			15.3		0.197
LBU1684		putative membrane protein	-	283	1744667	1743816	10.4	operon265.4.1			10.4		0.18
LBU1697	ydgI	putative NAD(P)H nitroreductase	+	108	1754740	1755066	6.5		ydgI	1.-.-.-	6.5	Nitroreductase	0.328
LBU1723	pleD	putative diguanylate cyclase	+	225	1785823	1786500	9.1		pleD		9.1		0.307		T
LBU1739	ctpA	cation transport protein	-	64	1810864	1810670	7.5		psi-ctpA		7.5	Na_sulph_symp	0.175
LBU1740		LysR family transcriptional regulator	+	278	1811047	1811883	9.4				9.4	LysR_substrate	0.229		K
LBU1741	ribH	riboflavin synthase beta subunit	-	154	1812735	1812271	4.6		ribH	6.3.3.-	4.6	DMRL_synthase	0.243	Riboflavin Metabolism	H
LBU1742	ribA	GTP cyclohydrolase II	-	350	1813863	1812811	4.6		ribA	3.5.4.25	4.6	GTP_cyclohydro2	0.243	Riboflavin Metabolism	H
LBU1744	ribD	riboflavin-specific deaminase	-	107	1814502	1814179	4.6		psi-ribD	3.5.4.26	4.6	dCMP_cyt_deam	0.197	Riboflavin Metabolism	H
LBU1764		conserved hypothetical protein	-	187	1840681	1840118	14.4		psi-tra5		14.4		0.288		L

## Sheet: Table S3.
Table S3. Comparison analysis of genes in Lb. bulgaricus genomes
Gene Type				LAB 2038 gene	ATCC 11842 gene	BAA 365 gene	2038 vs ATCC11842						2038 vs BAA365						ATCC11842 vs BAA365						LAB 2038 gene information detail																ATCC 11842 gene		BAA 365 gene
Three	2038VS11842	2038VS365	11842VS365				pro_v	dna_v	dN	dS	w=dN/Ds	Gap	pro_v	dna_v	dN	dS	w=dN/dS	Gap	pro_v	dna_v	dN	dS	w=dN/dS	Gap	GeneID	Gene_name	Product	Strand	peptide length	start	end	Functional Classification	Operon	Gene_name	Enz	CatN	Pfam_hit	CAI	Pathway	COG	name	product	name	product
dna_v	dna_v	dna_v	equal	LBU0001	Ldb0001	LBUL_0001	0	2	0	0.0041	0		0	2	0	0.0041	0		0	0	0	0	-1.#IND		LBU0001	dnaA	chromosomal replication initiator protein DnaA	+	454	277	1641	12.2		dnaA		12.2	AAA	0.289		L	Ldb0001	Chromosomal replication initiator protein dnaA	LBUL_0001	DNA replication ATPase initiation
pro_v	pro_v	pro_v	pro_v	LBU0002	Ldb0002	LBUL_0002	7	11	0.0089	0.0159	0.5584		6	10	0.0078	0.0159	0.4909		1	1	0.0011	0	1.#INF		LBU0002	dnaN	DNA polymerase III beta subunit	+	375	1823	2950	12.2		dnaN	2.7.7.7	12.2	DNA_pol3_beta_3	0.34	Purine Metabolism	L	Ldb0002	DNA polymerase III, beta chain	LBUL_0002	DNA polymerase sliding clamp subunit
dna_v	dna_v	dna_v	equal	LBU0003	Ldb0003	LBUL_0003	0	1	0	0.0123	0		0	1	0	0.0123	0		0	0	0	0	-1.#IND		LBU0003		S4-like RNA binding protein	+	95	3118	3405	15.1	operon1.4.1			15.1		0.239		S	Ldb0003	hypothetical protein	LBUL_0003	S4-like RNA binding protein
pro_v	pro_v	pro_v	pro_v	LBU0004	Ldb0004	LBUL_0004	1	3	0.0014	0.0081	0.1746		2	2	0.0024	0	1.#INF		1	3	0.001	0.0081	0.1277		LBU0004	recF	DNA replication and repair protein RecF	+	381	3405	4550	12.2	operon1.4.2	recF		12.2	SMC_N	0.242		L	Ldb0004	DNA replication and repair protein RecF	LBUL_0004	Recombinational DNA repair ATPase (RecF pathway)
pro_v	pro_v	dna_v	pro_v	LBU0005	Ldb0005	LBUL_0005	2	5	0.0012	0.0061	0.1995		0	2	0	0.0029	0		2	5	0.0012	0.0061	0.1995		LBU0005	gyrB	DNA gyrase B subunit	+	653	4534	6495	12.2	operon1.4.3	gyrB	5.99.1.3	12.2	HATPase_c	0.317		L	Ldb0005	DNA gyrase, subunit B	LBUL_0005	DNA gyrase, B subunit
pro_v	pro_v	pro_v	pro_v	LBU0006	Ldb0006	LBUL_0006	4	8	0.0027	0.0034	0.7961		2	8	0.0011	0.0084	0.1327		2	8	0.0016	0.0072	0.2202		LBU0006	gyrA	DNA gyrase A subunit	+	823	6508	8979	12.2	operon1.4.4	gyrA	5.99.1.3	12.2	DNA_gyraseA_C	0.329		L	Ldb0006	DNA gyrase, subunit A	LBUL_0006	DNA gyrase, A subunit
pro_v	equal	pro_v	pro_v	LBU0007	Ldb0007	LBUL_0007	0	0	0	0	-1.#IND		1	1	0.0051	0	1.#INF		1	1	0.0051	0	1.#INF		LBU0007	rpsF	30S ribosomal protein S6	+	97	9195	9488	13.4		rpsF		13.4	Ribosomal_S6	0.493	Ribosome	J	Ldb0007	30S ribosomal protein S6	LBUL_0007	Ribosomal protein S6
equal	equal	equal	equal	LBU0008	Ldb0008	LBUL_0008	0	0	0	0	-1.#IND		0	0	0	0	-1.#IND		0	0	0	0	-1.#IND		LBU0008	ssb	single-strand binding protein	+	191	9529	10104	12.2	operon2.2.1	ssb		12.2	SSB	0.226		L	Ldb0008	Single-stranded DNA-binding protein	LBUL_0008	Single-stranded DNA-binding protein
pro_v	pro_v	equal	pro_v	LBU0009	Ldb0009	LBUL_0009	1	1	0.005	0	1.#INF		0	0	0	0	-1.#IND		1	1	0.005	0	1.#INF		LBU0009	rpsR	30S ribosomal protein S18	+	78	10131	10367	13.4	operon2.2.2	rpsR		13.4	Ribosomal_S18	0.508	Ribosome	J	Ldb0009	30S ribosomal protein S18	LBUL_0009	Ribosomal protein S18
pro_v	pro_v	pro_v	pro_v	LBU0010	Ldb0010	LBUL_0010	5	12	0.0045	0.0068	0.6602		3	8	0.0033	0.0041	0.815		2	6	0.0012	0.0055	0.2148		LBU0010		putative signaling protein	+	677	10496	12529	9.1	operon3.3.1			9.1	DHH	0.25		T	Ldb0010	Putative signalling protein	LBUL_0010	Signaling protein (consists of PAS, a modified GGDEF and a DHH family phosphatase domains)
pro_v	pro_v	pro_v	pro_v	LBU0011	Ldb0011	LBUL_0011	1	2	0.0026	0.0062	0.422		1	1	0.0026	0	1.#INF		2	3	0.0052	0.0062	0.8448		LBU0011	rplI	ribosomal protein L9	+	151	12552	13007	13.4	operon3.3.2	rplI		13.4	Ribosomal_L9_N	0.335	Ribosome	J	Ldb0011	50S ribosomal protein L9	LBUL_0011	Ribosomal protein L9
pro_v	pro_v	pro_v	pro_v	LBU0012	Ldb0012	LBUL_0012	2	10	0.0023	0.022	0.1055		2	7	0.0023	0.0101	0.2304		2	7	0.0023	0.0158	0.1463		LBU0012	dnaC	replicative DNA helicase	+	456	13031	14401	12.2	operon3.3.3	dnaB	3.6.1.-	12.2	DnaB	0.244		L	Ldb0012	Replicative DNA helicase DnaC	LBUL_0012	Replicative DNA helicase
gap	pro_v	pro_v	gap	LBU0013	Ldb0013	LBUL_0013	14	27	0.041	0.0409	1.0009		67	145	0.2406	0.2693	0.8934		57	126	0.1165	0.131	0.8893	Gap	LBU0013		conserved hypothetical protein	-	230	15142	14450	15.1				15.1		0.315			Ldb0013	hypothetical protein	LBUL_0013	hypothetical protein
pro_v	pro_v	pro_v	pro_v	LBU0014	Ldb0014	LBUL_0014	2	2	0.0009	0.0007	1.3767		1	1	0.0005	0	1.#INF		1	1	0.0004	0.0007	0.5534		LBU0014		ABC-type transport system ATP-binding protein	-	701	17821	15716	7.1				7.1	FtsX	0.225		V	Ldb0014	ABC transporter, ATP-binding/permease protein	LBUL_0014	ABC-type antimicrobial peptide transport system, permease component
pro_v	pro_v	dna_v	pro_v	LBU0015	Ldb0017	LBUL_0017	1	1	0.0022	0	1.#INF		0	1	0	0.0087	0		1	2	0.0022	0.0086	0.2564		LBU0015	mgtC	putative Mg2+ transporter-C family protein	-	234	19411	18707	7.5		mgtC		7.5	MgtC	0.217		S	Ldb0017	hypothetical protein	LBUL_0017	Putative Mg2+ Transporter-C (MgtC) Family
miss				LBU0016																					LBU0016		conserved hypothetical protein	-	64	19939	19745	14.4		psi-Tra82		14.4		0.31		L
miss				LBU0017																					LBU0017		transposase	-	259	20766	19987	14.4		psi-Tra81		14.4		0.244		L
miss				LBU0018																					LBU0018	mdlB1	ABC-type multidrug transport system ATP-binding and permease protein	+	392	20982	22160	7.1		MdlB5		7.1	ABC_membrane	0.21		V
miss	dna_v			LBU0019	Ldb0035		0	4	0	0.0172	0														LBU0019		ABC-type transport system ATP-binding protein	+	212	22451	23089	7.1	operon4.2.1	potA	3.6.3.27	7.1	ABC_tran	0.216	ABC Transporters	R	Ldb0035	ABC transporter, ATP-binding protein
pro_v	pro_v	pro_v	pro_v	LBU0020	Ldb0036	LBUL_0029	2	3	0.0041	0.0082	0.4994		3	5	0.0072	0.0082	0.883		1	2	0.0031	0	1.#INF		LBU0020	ybbM	conserved hypothetical protein	+	255	23086	23853	7.1	operon4.2.2	ybbM		7.1	UPF0014	0.25	ABC Transporters	R	Ldb0036	ABC transporter, permease protein	LBUL_0029	ABC-type uncharacterized transport system, permease component
gap	gap	pro_v	gap	LBU0021	Ldb0038	LBUL_0031	21	42	0.0284	0.0269	1.0575	Gap	6	10	0.0051	0.0102	0.4972		22	41	0.0293	0.0204	1.4358	Gap	LBU0021	lyzM	Lyzozyme M1	-	495	25814	24327	10.2		lysA	3.2.1.17	10.2	SLAP	0.293		M	Ldb0038	hypothetical protein	LBUL_0031	Lyzozyme M1 (1,4-beta-N-acetylmuramidase)
miss				LBU0022																					LBU0022		conserved hypothetical protein	+	85	26155	26412	15.4				15.4		0.349
miss		pro_v		LBU0023		LBUL_0033							1	1	0.0019	0	1.#INF								LBU0023	pdxK	pyridoxine kinase	+	277	26956	27789	4.5	operon5.2.1	pdxK	2.7.1.35	4.5	PfkB	0.188	Vitamine B6 Metabolism	H			LBUL_0033	Pyridoxal/pyridoxine/pyridoxamine kinase
pro_v	pro_v	dna_v	pro_v	LBU0024	Ldb0043	LBUL_0034	1	2	0.0028	0.0051	0.5508		0	1	0	0.0051	0		1	1	0.0028	0	1.#INF		LBU0024		conserved hypothetical protein	+	185	27823	28380	10.4	operon5.2.2			10.4		0.257		S	Ldb0043	hypothetical protein	LBUL_0034	Predicted membrane protein
pro_v	pro_v	pro_v	pro_v	LBU0025	Ldb0044	LBUL_0035	15	26	0.011	0.0054	2.0545		7	14	0.0037	0.0082	0.4568		20	36	0.0136	0.0092	1.476		LBU0025		putative helicase	-	921	31172	28407	12.2				12.2	Helicase_C	0.257		K	Ldb0044	Putative helicase	LBUL_0035	DNA or RNA helicase of superfamily II
miss		gap		LBU0026		LBUL_0036							8	20	0.0289	0.0256	1.1278	Gap							LBU0026		conserved hypothetical protein	+	231	31320	32015	10.4				10.4	DUF975	0.258					LBUL_0036	Predicted integral membrane protein
pro_v	pro_v	pro_v	equal	LBU0027	Ldb0047	LBUL_0037	1	1	0.0032	0	1.#INF		1	1	0.0035	0	1.#INF		0	0	0	0	-1.#IND		LBU0027		membrane associated protein	+	159	32100	32579	6.8				6.8		0.358			Ldb0047	Hypothetical membrane protein	LBUL_0037	hypothetical protein
dna_v	dna_v	equal	dna_v	LBU0028	Ldb0048	LBUL_0038	0	3	0	0.0318	0		0	0	0	0	-1.#IND		0	3	0	0.0318	0		LBU0028		putative transcriptional regulator	+	142	32670	33098	9.1				9.1	Rrf2	0.236		K	Ldb0048	Putative transcriptional regulator	LBUL_0038	Predicted transcriptional regulator
miss		equal		LBU0029		LBUL_0039							0	0	0	0	-1.#IND								LBU0029		conserved hypothetical protein	+	75	33238	33465	15.3	operon6.2.1	psi		15.3		0.323					LBUL_0039	Predicted nucleoside-diphosphate-sugar epimerase
miss		equal		LBU0030		LBUL_0040							0	0	0	0	-1.#IND								LBU0030		conserved hypothetical protein	+	110	33489	33821	15.1	operon6.2.2	psi		15.1		0.296					LBUL_0040	Predicted nucleoside-diphosphate-sugar epimerase
equal	equal	equal	equal	LBU0031	Ldb0052	LBUL_0042	0	0	0	0	-1.#IND		0	0	0	0	-1.#IND		0	0	0	0	-1.#IND		LBU0031	dmpI	4-oxalocrotonate tautomerase	+	62	34146	34334	5.8		dmpI	5.3.2.-	5.8	Tautomerase	0.354		R	Ldb0052	4-oxalocrotonate tautomerase	LBUL_0042	4-oxalocrotonate tautomerase
pro_v	pro_v	equal	pro_v	LBU0032	Ldb0053	LBUL_0044	2	3	0.0048	0.0047	1.0338		0	0	0	0	-1.#IND		2	3	0.0048	0.0047	1.0338		LBU0032		putative transcriptional regulator	+	190	34800	35372	15.3				15.3		0.227			Ldb0053	hypothetical protein	LBUL_0044	hypothetical protein
miss		equal		LBU0033		LBUL_0049							0	0	0	0	-1.#IND								LBU0033		conserved hypothetical protein	+	65	41360	41557	6.12		psi-bglA	3.2.1.21	6.12	Glyco_hydro_1	0.267		G			LBUL_0049	Beta-glucosidase/6-phospho-beta-glucosidase/beta-galactosidase
pro_v	pro_v	pro_v	pro_v	LBU0034	Ldb0059	LBUL_0050	9	47	0.0184	0.1477	0.1243		1	5	0.0012	0.0254	0.0478		8	48	0.0171	0.1601	0.1068		LBU0034	manA	mannose-6-phosphate isomerase	+	322	41679	42647	6.12		manA	5.3.1.8	6.12	PMI_typeI	0.314	Fructose And Mannose Metabolism	G	Ldb0059	Mannose-6-phosphate isomerase	LBUL_0050	Phosphomannose isomerase
miss		pro_v		LBU0035		LBUL_0051							1	1	0.0078	0	1.#INF								LBU0035	scrK	putative fructokinases	+	67	42687	42890	6.12		scrK	2.7.1.4	6.12	ROK	0.241	Fructose And Mannose Metabolism锟斤拷Starch And Sucrose Metabolism				LBUL_0051	Transcriptional regulator and fructokinase
pro_v	pro_v	pro_v	dna_v	LBU0036	Ldb0061	LBUL_0052	1	1	0.0092	0	1.#INF		1	1	0.0092	0	1.#INF		0	1	0	0.0129	0		LBU0036		hypothetical protein	-	56	43160	42990	15.3				15.3		0.177			Ldb0061	hypothetical protein	LBUL_0052	hypothetical protein
pro_v	pro_v	pro_v	pro_v	LBU0037	Ldb0063	LBUL_0054	3	4	0.0081	0.0045	1.8096		2	5	0.0048	0.0123	0.394		1	3	0.0027	0.009	0.297		LBU0037		hypothetical protein	-	225	44094	43417	15.3				15.3		0.256			Ldb0063	Hypothetical membrane protein	LBUL_0054	hypothetical protein
pro_v	pro_v	pro_v	pro_v	LBU0038	Ldb0064	LBUL_0055	2	5	0.0053	0.0122	0.4315		2	5	0.0037	0.0212	0.1743		4	8	0.009	0.0158	0.5693		LBU0038		hypothetical protein	+	254	44377	45141	15.3	operon7.2.1			15.3		0.208			Ldb0064	hypothetical protein	LBUL_0055	hypothetical protein
pro_v	pro_v	pro_v	equal	LBU0039	Ldb0065	LBUL_0056	2	5	0.0031	0.0103	0.2967		2	5	0.0031	0.0103	0.2967		0	0	0	0	-1.#IND		LBU0039		conserved hypothetical protein	+	260	45138	45920	15.3	operon7.2.2			15.3		0.165			Ldb0065	hypothetical protein	LBUL_0056	hypothetical protein
pro_v	pro_v	equal	pro_v	LBU0040	Ldb0066	LBUL_0057	1	1	0.0024	0	1.#INF		0	0	0	0	-1.#IND		1	1	0.0024	0	1.#INF		LBU0040		conserved hypothetical protein	-	161	46456	45971	15.1				15.1		0.267			Ldb0066	Putative RNA polymerase sigma factor	LBUL_0057	DNA-directed RNA polymerase specialized sigma subunit, sigma24-like
dna_v	dna_v	dna_v	dna_v	LBU0041	Ldb0067	LBUL_0058	0	1	0	0.004	0		0	2	0	0.0083	0		0	3	0	0.0125	0		LBU0041	glpM	glycerol uptake facilitator related permease	-	240	47606	46884	7.4		glpF		7.4	MIP	0.328		G	Ldb0067	Glycerol uptake facilitator	LBUL_0058	Glycerol uptake facilitator related permease (Major Intrinsic Protein Family)
miss		pro_v		LBU0042		LBUL_0059							28	61	0.0646	0.0703	0.9197								LBU0042	gtfA	sucrose phosphorylase	+	378	47807	48943	6.12		gtfA	2.4.1.7	6.12		0.253	Starch And Sucrose Metabolism	G			LBUL_0059	Glycosidase
miss		pro_v		LBU0043		LBUL_0060							5	8	0.0035	0.0044	0.7798								LBU0043		conserved hypothetical protein	+	659	49404	51383	10.4				10.4		0.308		S			LBUL_0060	hypothetical protein
dna_v	dna_v	dna_v	dna_v	LBU0044	Ldb0071	LBUL_0061	0	2	0	0.0062	0		0	3	0	0.014	0		0	3	0	0.0141	0		LBU0044	rgpI	putative glycosyltransferase	+	332	51338	52336	10.3		rgpI	2.4.1.-	10.3	Glycos_transf_2	0.283	N-Glycan Biosynthesis	M	Ldb0071	Glycosyl transferase	LBUL_0061	Glycosyltransferase related enzyme
equal	equal	equal	equal	LBU0045	Ldb0072	LBUL_0062	0	0	0	0	-1.#IND		0	0	0	0	-1.#IND		0	0	0	0	-1.#IND		LBU0045		conserved hypothetical protein	-	173	52885	52364	15.1				15.1		0.221			Ldb0072	hypothetical protein	LBUL_0062	hypothetical protein
pro_v	pro_v	pro_v	pro_v	LBU0046	Ldb0073	LBUL_0063	1	2	0.0015	0.0035	0.4238		1	2	0.0015	0.0035	0.4238		2	2	0.0028	0	1.#INF		LBU0046		conserved hypothetical protein	+	265	53087	53884	15.1				15.1	DUF194	0.219		S	Ldb0073	hypothetical protein	LBUL_0063	hypothetical protein
gap	gap	gap	pro_v	LBU0047	Ldb0074	LBUL_0064	5	15	0.0253	0.0659	0.3837	Gap	6	15	0.0287	0.06	0.4777	Gap	1	2	0.0029	0.0052	0.5605		LBU0047		EAL domain containing protein	-	160	54378	53896	9.1		psi-EAL1		9.1	EAL	0.311		T	Ldb0074	hypothetical protein	LBUL_0064	EAL domain containing protein
pro_v	pro_v	dna_v	pro_v	LBU0048	Ldb0075	LBUL_0065	2	4	0.0041	0.0093	0.4444		0	3	0	0.0143	0		2	5	0.0041	0.0141	0.2941		LBU0048	tesA1	Lysophospholipase L1 related esterase	+	194	54672	55256	3.2	operon8.2.1	tesA	3.1.1.1	3.2	Lipase_GDSL	0.201		E	Ldb0075	hypothetical protein	LBUL_0065	Lysophospholipase L1 related esterase
dna_v	dna_v	dna_v	dna_v	LBU0049	Ldb0076	LBUL_0066	0	2	0.0018	0.0043	0.4157		0	6	0.0018	0.0361	0.0496		0	4	0	0.0315	0		LBU0049	pgmA	phosphoglycerate mutase	+	217	55253	55906	6.9	operon8.2.2	pgm3	5.4.2.1	6.9	PGAM	0.297	Fructose And Mannose Metabolism	G	Ldb0076	Putative fructose-2,6-bisphosphatase	LBUL_0066	Phosphoglycerate mutase family protein
pro_v	pro_v	pro_v	pro_v	LBU0050	Ldb0078	LBUL_0067	1	6	0.0034	0.0287	0.12		3	7	0.0104	0.009	1.1541		1	5	0.0034	0.023	0.1498		LBU0050		hypothetical protein	+	222	56136	56804	15.3				15.3		0.227			Ldb0078	hypothetical protein	LBUL_0067	hypothetical protein
pro_v	pro_v	pro_v	pro_v	LBU0051	Ldb0085	LBUL_0070	41	95	0.1908	0.2109	0.9043		40	92	0.1817	0.2051	0.886		2	5	0.006	0.0189	0.3154		LBU0051		hypothetical protein	-	185	59462	58905	4.9		bioY	2.8.1.6	4.9	BioY	0.161		R	Ldb0085	Hypothetical membrane protein	LBUL_0070	hypothetical protein
miss				LBU0052																					LBU0052		transposase	+	226	59937	60617	14.4		psi-Tra83		14.4		0.243		L
miss				LBU0053																					LBU0053		conserved hypothetical protein	+	75	60743	60970	14.4		psi-Tra84		14.4	rve	0.303		L
dna_v	dna_v	dna_v	equal	LBU0054	Ldb0089	LBUL_0073	0	2	0	0.0079	0		0	2	0	0.0079	0		0	0	0	0	-1.#IND		LBU0054		putative hydrolase	+	237	61083	61796	5.8			3.8.1.2	5.8	Hydrolase	0.286		R	Ldb0089	Putative hydrolase (HAD superfamily)	LBUL_0073	Predicted hydrolase (HAD superfamily)
miss				LBU0055																					LBU0055		conserved hypothetical protein	+	57	61846	62019	6.12		psi-gph1	3.1.3.18	6.12		0.293		R
miss				LBU0056																					LBU0056		conserved hypothetical protein	+	116	62047	62397	6.12		psi-gph2	3.1.3.18	6.12	Hydrolase	0.201		R
dna_v	dna_v	dna_v	dna_v	LBU0057	Ldb0092	LBUL_0075	0	4	0.0014	0.0101	0.1431		0	6	0	0.0204	0		0	6	0.0014	0.0169	0.0853		LBU0057	xth	exodeoxyribonuclease A	+	275	62542	63369	12.1		xth	3.1.11.2	12.1	Exo_endo_phos	0.313		L	Ldb0092	Exodeoxyribonuclease III	LBUL_0075	Exonuclease III
gap	gap	gap	dna_v	LBU0058	Ldb0093	LBUL_0076	6	14	0.0301	0.0413	0.7278	Gap	6	13	0.0301	0.0348	0.8643	Gap	0	1	0	0.0058	0		LBU0058		hypothetical protein	+	145	63449	63886	15.3				15.3		0.24			Ldb0093	hypothetical protein	LBUL_0076	hypothetical protein
dna_v	equal	dna_v	dna_v	LBU0059	Ldb0094	LBUL_0077	0	0	0	0	-1.#IND		0	3	0	0.0133	0		0	3	0	0.0133	0		LBU0059	hdhL	L-2-hydroxyisocaproate dehydrogenase	+	302	64073	64981	6.7		hdhL	1.1.1.-	6.7	GlutR_NAD_bind	0.305	Fructose And Mannose Metabolism锟斤拷Ascorbate And Aldarate Metabolism锟斤拷Galactose Metabolism锟斤拷Bile Acid Biosynthesis锟斤拷Glycine,Serine And Threonine Metabolism锟斤拷Lysine Degradation锟斤拷Bisphenola Degradation锟斤拷Nucleotide Sugars Metabolism锟斤拷Glyceropholipid Metabolism锟斤拷Linoleic Acid Metabolism锟斤拷Tetrachloroethene Degradation锟斤拷Butanoate Metabolism	C	Ldb0094	L-2-hydroxyisocaproate dehydrogenase	LBUL_0077	Enzyme with possible activities of L-2-hydroxyisocaproate/malate/lactate dehydrogenase
pro_v	pro_v	pro_v	dna_v	LBU0060	Ldb0095	LBUL_0078	1	1	0.0018	0	1.#INF		1	4	0.0018	0.01	0.1823		0	3	0	0.01	0		LBU0060	ycgG	aldo/keto reductase family oxidoreductase	+	285	65100	65957	15.4		ycgG	1.1.-.-	15.4	Aldo_ket_red	0.273		R	Ldb0095	Oxidoreductase (aldo/keto reductase family)	LBUL_0078	Aldo/keto reductase of diketogulonate reductase family
pro_v	pro_v	pro_v	pro_v	LBU0061	Ldb0096	LBUL_0079	1	3	0.0007	0.0042	0.1669		2	6	0.0012	0.0068	0.1825		1	5	0.0005	0.0051	0.1039		LBU0061	nrdJ	ribonucleoside-diphosphate reductase	+	739	66253	68472	2.1		nrdJ	1.17.4.1	2.1	Ribonuc_red_lgC	0.287	Purine Metabolism锟斤拷Pyrimidine Metabolis	F	Ldb0096	Ribonucleoside-triphosphate reductase	LBUL_0079	Ribonucleotide reductase, alpha subunit
gap	gap	gap	pro_v	LBU0062	Ldb0097	LBUL_0080	2	4	0.0034	0.0125	0.2693	Gap	1	1	0.0015	0	1.#INF	Gap	3	5	0.0048	0.0123	0.3872		LBU0062		conserved hypothetical protein	+	267	68537	69340	10.4	operon9.3.1			10.4		0.391			Ldb0097	hypothetical protein	LBUL_0080	hypothetical protein
dna_v	dna_v	dna_v	dna_v	LBU0063	Ldb0098	LBUL_0081	0	2	0	0.0098	0		0	1	0	0.0049	0		0	1	0	0.0049	0		LBU0063	yliF	conserved hypothetical protein	+	182	69342	69890	10.4	operon9.3.2	yliF		10.4		0.154			Ldb0098	hypothetical protein	LBUL_0081	Predicted membrane protein
pro_v	dna_v	pro_v	pro_v	LBU0064	Ldb0099	LBUL_0082	0	2	0	0.01	0		2	4	0.0042	0.0184	0.23		2	6	0.0042	0.0284	0.149		LBU0064	yvqK	cobalamin adenosyltransferase	+	187	69883	70446	4.2	operon9.3.3	yvqK		4.2	Cob_adeno_trans	0.234		S	Ldb0099	hypothetical protein	LBUL_0082	Cob(I)alamin adenosyltransferase family enzyme
miss				LBU0065																					LBU0065		transposase	+	266	70889	71689	14.4		psi-Tra811		14.4	rve	0.273		L
pro_v	pro_v	dna_v	pro_v	LBU0066	Ldb0101	LBUL_0084	1	4	0.0015	0.0125	0.1207		0	2	0	0.0095	0		1	4	0.0015	0.0161	0.0938		LBU0066	ldhA1	D-lactate dehydrogenase	-	333	72955	71954	6.7		ldhA	1.1.1.28	6.7	2-Hacid_dh	0.541	Pyruvate Metabolism	C	Ldb0101	D-lactate dehydrogenase	LBUL_0084	Lactate dehydrogenase
miss				LBU0067																					LBU0067		conserved hypothetical protein	-	263	74035	73244	6.5		psi-glcD2	1.1.3.15	6.5	FAD-oxidase_C	0.342		C
miss				LBU0068																					LBU0068		conserved hypothetical protein	-	124	74478	74104	6.5		psi-glcD1	1.-.-.-	6.5		0.272
pro_v	pro_v	pro_v	pro_v	LBU0069	Ldb0103	LBUL_0086	1	2	0.0028	0.0065	0.4236		1	2	0.0037	0.0065	0.5647		2	4	0.0064	0.0132	0.4874		LBU0069	defS	peptide deformylase	+	143	74596	75027	13.3		def	3.5.1.31	13.3	Pep_deformylase	0.232	Methionine Metabolism	J	Ldb0103	hypothetical protein	LBUL_0086	N-formylmethionyl-tRNA deformylase
pro_v	pro_v	pro_v	dna_v	LBU0070	Ldb0104	LBUL_0087	2	5	0.0022	0.0153	0.1462		2	6	0.0022	0.0186	0.1201		0	3	0	0.0097	0		LBU0070	plpB	ABC-type metal ion transport system substrate-binding protein	-	293	75952	75071	7.5	operon10.2.2	PLPB		7.5	Lipoprotein_9	0.331		P	Ldb0104	Substrate binding protein	LBUL_0087	ABC-type metal ion transport system, periplasmic component/surface antigen
dna_v	dna_v	equal	dna_v	LBU0071	Ldb0105	LBUL_0088	0	2	0	0.0293	0		0	0	0	0	-1.#IND		0	2	0	0.0293	0		LBU0071	luxS1	autoinducer-2 production protein LuxS	-	159	76459	75980	9.1	operon10.2.1	luxS	3.13.1.-	9.1	LuxS	0.381		T	Ldb0105	S-ribosylhomocysteinase (Autoinducer-2 production protein LuxS) (AI-2 synthesis protein)	LBUL_0088	Autoinducer AI2 synthesis LuxS-like protein
miss		equal		LBU0072		LBUL_0089							0	0	0	0	-1.#IND								LBU0072	metA1	homoserine O-succinyltransferase	-	260	77419	76637	1.2		metA	2.3.1.46	1.2	HTS	0.248	Methionine Metabolism	E			LBUL_0089	Homoserine trans-succinylase
miss				LBU0073																					LBU0073		transposase	-	344	78821	77787	14.4		Tra8		14.4	rve	0.256		L
miss		pro_v		LBU0074		LBUL_0091							3	5	0.0165	0.0184	0.8942								LBU0074	caiA	conserved hypothetical protein	-	99	79633	79334	3.2		psi-caiA	1.3.99.-	3.2	Acyl-CoA_dh_N	0.211					LBUL_0091	Acyl-CoA dehydrogenase
pro_v	pro_v	pro_v	pro_v	LBU0075	Ldb0110	LBUL_0092	5	6	0.0041	0.0049	0.8287		27	58	0.0402	0.0393	1.0221		27	62	0.0429	0.0452	0.9485		LBU0075	mdlB2	ABC-type multidrug transport system ATP-binding and permease protein	-	525	81373	79796	7.1	operon11.3.3	MdlB5		7.1	ABC_tran	0.189		V	Ldb0110	ABC transporter, ATP-binding/permease protein	LBUL_0092	ABC-type multidrug transport system, ATPase and permease component
miss	pro_v			LBU0076	Ldb0111		5	16	0.0043	0.0219	0.1975														LBU0076	mdlB3	ABC-type multidrug transport system ATP-binding and permease protein	-	520	82932	81370	7.1	operon11.3.2	MdlB5		7.1	ABC_membrane	0.23		V	Ldb0111	ABC transporter, ATP-binding/permease protein
miss				LBU0077																					LBU0077		hypothetical protein	-	389	84088	82919	15.3	operon11.3.1			15.3		0.224
miss				LBU0078																					LBU0078	mutS1	putative DNA mismatch repair protein	-	635	86177	84270	12.2		mutS2		12.2	MutS_III	0.253		L
pro_v	dna_v	pro_v	pro_v	LBU0079	Ldb0114	LBUL_0094	0	2	0	0.0144	0		1	3	0.0023	0.0084	0.2725		1	5	0.0023	0.0231	0.0995		LBU0079		hypothetical protein	-	233	86959	86258	15.3				15.3		0.344			Ldb0114	hypothetical protein	LBUL_0094	hypothetical protein
gap	pro_v	gap	gap	LBU0080	Ldb0115	LBUL_0095	3	8	0.0038	0.0207	0.1848		31	65	0.079	0.0759	1.0416	Gap	29	62	0.0736	0.0805	0.9146	Gap	LBU0080		LysR family transcriptional regulator	-	324	88159	87185	9.4				9.4	LysR_substrate	0.265		K	Ldb0115	Transcriptional regulator (LysR family)	LBUL_0095	fhu operon transcription regulator
miss				LBU0081																					LBU0081		conserved hypothetical protein	+	178	88231	88767	1.2		psi-metK1	2.1.1.-	1.2	Methionine_synt	0.321		E
miss				LBU0082																					LBU0082		conserved hypothetical protein	+	197	88764	89357	1.2		psi-metK2	2.1.1.14	1.2	Methionine_synt	0.415	Vitamine B6 Metabolism	E
pro_v	pro_v	pro_v	dna_v	LBU0083	Ldb0119	LBUL_0099	1	2	0.0013	0.0031	0.425		1	1	0.0013	0	1.#INF		0	1	0	0.003	0		LBU0083	glcK	putative glucokinase	+	312	89525	90463	6.9		glcK	2.7.1.2	6.9	ROK	0.337	Glycolysis锟斤拷Galactose Metabolism锟斤拷Starch And Sucrose Metabolism锟斤拷Streptomycin Biosynthesis	K	Ldb0119	Glucokinase	LBUL_0099	Transcriptional regulator/sugar kinase
pro_v	pro_v	pro_v	pro_v	LBU0084	Ldb0120	LBUL_0100	2	4	0.0026	0.0059	0.4467		2	5	0.003	0.0088	0.3443		2	3	0.003	0.0029	1.0441		LBU0084	ldh	L-lactate dehydrogenase	-	307	91437	90514	6.7		ldh	1.1.1.27	6.7	Ldh_1_N	0.225	Glycolysis锟斤拷Propanoate Metabolism锟斤拷Cysteine Metabolism锟斤拷Pyruvate Metabolism	C	Ldb0120	L-lactate dehydrogenase	LBUL_0100	L-lactate dehydrogenase
pro_v	pro_v	pro_v	pro_v	LBU0085	Ldb0121	LBUL_0101	2	3	0.0025	0.0024	1.0311		3	4	0.0037	0.0024	1.5485		1	1	0.0012	0	1.#INF		LBU0085	proP	major facilitator superfamily permease	-	408	93382	92156	7.1		proP		7.1	Sugar_tr	0.263		G	Ldb0121	Permease	LBUL_0101	permease of the major facilitator superfamily
miss		pro_v		LBU0086		LBUL_0102							1	5	0.0029	0.0325	0.0899								LBU0086		sugar specific permease	-	180	94125	93583	7.4				7.4		0.187					LBUL_0102	Predicted membrane protein
miss	pro_v			LBU0087	Ldb0123		27	62	0.1053	0.1283	0.821														LBU0087	ydiM	conserved hypothetical protein	+	194	94627	95211	7.1		ydiM	1.3.99.1	7.1		0.281			Ldb0123	Hypothetical membrane protein
pro_v	pro_v	dna_v	pro_v	LBU0088	Ldb0124	LBUL_0104	2	7	0.0035	0.0245	0.1416		0	2	0	0.0061	0		2	5	0.0035	0.0185	0.1905		LBU0088	rlrC	transcriptional regulator	-	304	96260	95346	9.4		rlrC		9.4	HTH_1	0.277		K	Ldb0124	Transcriptional regulator (LysR family)	LBUL_0104	Transcriptional regulator
gap	gap	gap	gap	LBU0089	Ldb0125	LBUL_0105	11	32	0.0152	0.031	0.4904	Gap	9	20	0.0087	0.0151	0.5744	Gap	13	26	0.0146	0.0185	0.792	Gap	LBU0089	frdA	fumarate reductase flavoprotein subunit	+	626	96445	98325	6.13		frdA	1.3.99.1	6.13	FAD_binding_2	0.353	Tca Cycle锟斤拷Productive Carboxylate Cycle In Photosynthetic Bacteria锟斤拷Phenylalanine Metabolism,Tryosine And Tryptophan Biosynthesis	E	Ldb0125	hypothetical protein	LBUL_0105	Shikimate 5-dehydrogenase and FAD-dependent oxidase domain
pro_v	pro_v	pro_v	dna_v	LBU0090	Ldb0128	LBUL_0106	2	2	0.0036	0	1.#INF		2	3	0.0036	0.0085	0.4208		0	1	0	0.0085	0		LBU0090	arbZ	acyltransferase family protein	-	287	99410	98547	6.12	operon12.3.3	arbZ		6.12	Acyltransferase	0.265		I	Ldb0128	Phospho-beta-glycosidase	LBUL_0106	1-acyl-sn-glycerol-3-phosphate acyltransferase
miss		pro_v		LBU0091		LBUL_0107							4	6	0.009	0.0097	0.9304								LBU0091		conserved hypothetical protein	-	200	100028	99426	10.3	operon12.3.2	psi-rfaJ2	2.4.1.58	10.3	Glyco_transf_8	0.301		M			LBUL_0107	Lipopolysaccharide biosynthesis glycosyltransferase
miss				LBU0092																					LBU0092		conserved hypothetical protein	-	95	100312	100025	10.3	operon12.3.1	psi-rfaJ1		10.3		0.173
pro_v	dna_v	pro_v	pro_v	LBU0093	Ldb0132	LBUL_0108	0	4	0	0.0191	0		1	5	0.0019	0.0137	0.1389		1	5	0.0019	0.019	0.1001		LBU0093	arbX	putative glycosyltransferase	-	274	101231	100407	10.3	operon13.2.2	arbX	2.4.1.58	10.3	Glyco_transf_8	0.281		M	Ldb0132	Putative glycosyltransferase	LBUL_0108	Lipopolysaccharide biosynthesis glycosyltransferase
pro_v	dna_v	pro_v	pro_v	LBU0094	Ldb0133	LBUL_0109	0	1	0	0.0038	0		2	6	0.005	0.0115	0.4361		2	7	0.005	0.0154	0.3258		LBU0094		conserved hypothetical protein	-	258	102035	101259	15.1	operon13.2.1			15.1	Acyltransferase	0.277		I	Ldb0133	hypothetical protein	LBUL_0109	1-acyl-sn-glycerol-3-phosphate acyltransferase
pro_v	dna_v	pro_v	pro_v	LBU0095	Ldb0135	LBUL_0111	0	3	0	0.0117	0		1	3	0.0022	0.0079	0.2738		1	2	0.0022	0.0039	0.5557		LBU0095	vicR	putative response regulator	+	242	102294	103022	9.2	operon14.5.1	vicR		9.2	Trans_reg_C	0.381	Two-Component System	T	Ldb0135	Two-component system, response regulator	LBUL_0111	DNA-binding response regulator, OmpR family (Rec-wHTH domains)
pro_v	pro_v	pro_v	pro_v	LBU0096	Ldb0136	LBUL_0112	1	4	0.0014	0.0072	0.2		3	6	0.0029	0.0051	0.5722		2	8	0.0027	0.0125	0.2197		LBU0096	vicK	two-component system sensor histidine kinase	+	635	103057	104964	9.2	operon14.5.2	vicK	2.7.3.-	9.2	HAMP	0.296	Two-Component System	T	Ldb0136	Two-component system, sensor histidine kinase	LBUL_0112	Signal transduction histidine kinase
miss	pro_v			LBU0097	Ldb0137		3	6	0.0033	0.0036	0.8991														LBU0097	yycH	conserved hypothetical protein	+	515	104954	106501	15.1	operon14.5.3	yycH		15.1	Candida_ALS	0.229		S	Ldb0137	hypothetical protein
pro_v	dna_v	pro_v	pro_v	LBU0098	Ldb0138	LBUL_0116	0	2	0	0.0069	0		1	1	0.002	0	1.#INF		1	3	0.002	0.0069	0.2839		LBU0098	yycI	conserved hypothetical protein	+	266	106502	107302	11.1	operon14.5.4	yycI		11.1		0.254		S	Ldb0138	hypothetical protein	LBUL_0116	hypothetical protein
dna_v	equal	dna_v	dna_v	LBU0099	Ldb0139	LBUL_0117	0	0	0	0	-1.#IND		0	2	0	0.0071	0		0	2	0	0.0071	0		LBU0099	vicX	conserved hypothetical protein	+	265	107321	108118	15.4	operon14.5.5	VicX		15.4	Lactamase_B	0.193		R	Ldb0139	Hydrolase (Metallo-beta-lactamase family )	LBUL_0117	Metal-dependent hydrolase of the beta-lactamase superfamily I
pro_v	pro_v	pro_v	pro_v	LBU0100	Ldb0140	LBUL_0118	1	3	0.001	0.0045	0.2124		1	5	0.001	0.0111	0.0853		2	4	0.0019	0.0066	0.2882		LBU0100	htrA	serine protease HtrA	+	427	108213	109496	13.2		htrA	3.4.21.-	13.2	PDZ	0.24		O	Ldb0140	HtrA-like serine protease	LBUL_0118	Trypsin-like serine protease with PDZ domain
dna_v	equal	dna_v	dna_v	LBU0101	Ldb0141	LBUL_0119	0	0	0	0	-1.#IND		0	1	0	0.0059	0		0	1	0	0.0059	0		LBU0101		conserved hypothetical protein	+	159	109988	110467	15.1				15.1	DUF163	0.241		S	Ldb0141	hypothetical protein	LBUL_0119	hypothetical protein
gap	equal	equal	gap	LBU0102	Ldb0143	LBUL_0121	0	0	0	0	-1.#IND		0	0	0	0	-1.#IND		0	0	0	0	-1.#IND	Gap	LBU0102		hypothetical protein	+	105	110717	111034	15.3				15.3		0.154			Ldb0143	Hypothetical membrane protein	LBUL_0121	hypothetical protein
pro_v	pro_v	pro_v	pro_v	LBU0103	Ldb0145	LBUL_0122	2	2	0.0082	0	1.#INF		2	2	0.0083	0	1.#INF		4	4	0.0166	0	1.#INF		LBU0103		hypothetical protein	+	113	111531	111872	15.3				15.3		0.291			Ldb0145	Hypothetical membrane protein	LBUL_0122	hypothetical protein
miss		dna_v		LBU0104		LBUL_0123							0	1	0	0.0081	0								LBU0104		conserved hypothetical protein	-	122	112310	111942	4.5				4.5	Pyridox_oxidase	0.511		R			LBUL_0123	Pyridoxine 5'-phosphate oxidase V related favin-nucleotide-binding protein
miss				LBU0105																					LBU0105		conserved hypothetical protein	+	75	112869	113096	14.4		psi-Tra812		14.4	rve	0.306		L
miss				LBU0106																					LBU0106		transposase	+	455	113278	114645	14.4				14.4	Transposase_12	0.254		L
dna_v	dna_v	dna_v	equal	LBU0107	Ldb0150	LBUL_0125	0	1	0	0.0092	0		0	1	0	0.0091	0		0	0	0	0	-1.#IND		LBU0107		ABC-type transport system permease protein	-	222	115368	114700	7.1	operon15.2.2			7.1	CbiQ	0.219	ABC Transporters	P	Ldb0150	ABC transporter, permease protein	LBUL_0125	ABC-type cobalt transport system, permease component CbiQ related transporter
pro_v	pro_v	pro_v	pro_v	LBU0108	Ldb0151	LBUL_0126	3	11	0.0029	0.0258	0.1126		1	4	0.0012	0.0092	0.1275		4	11	0.0041	0.0205	0.1988		LBU0108	ykoD	ABC-type transport system ATP-binding protein	-	451	116733	115378	7.1	operon15.2.1	ykoD		7.1	SMC_C	0.229		P	Ldb0151	ABC transporter, ATP-binding protein	LBUL_0126	ABC-type cobalt transport system, ATPase component
pro_v	pro_v	pro_v	pro_v	LBU0109	Ldb0152	LBUL_0127	5	6	0.0044	0.0019	2.2985		5	12	0.0044	0.0158	0.2814		2	8	0.0017	0.0138	0.1217		LBU0109	ycdH	major facilitator superfamily permease	+	491	117036	118511	7.1		ycdH		7.1	Sugar_tr	0.228		G	Ldb0152	Permease	LBUL_0127	permease of the major facilitator superfamily
pro_v	pro_v	pro_v	pro_v	LBU0110	Ldb0153	LBUL_0128	2	7	0.0033	0.0201	0.1641		2	5	0.0028	0.0136	0.2091		2	6	0.0033	0.013	0.2534		LBU0110		AraC family transcriptional regulator	+	282	118572	119420	9.5				9.5	AraC_binding	0.202		K	Ldb0153	Putative transcriptional regulator (AraC family)	LBUL_0128	Response regulator with AraC-type DNA-binding domain
pro_v	pro_v	pro_v	equal	LBU0111	Ldb0154	LBUL_0129	1	10	0.0017	0.0323	0.054		1	10	0.0017	0.0323	0.054		0	0	0	0	-1.#IND		LBU0111		ABC-type multidrug transport system ATP-binding protein	+	310	119562	120494	7.1	operon16.3.1	drra		7.1	ABC_tran	0.211	ABC Transporters	R	Ldb0154	ABC transporter, ATP-binding protein	LBUL_0129	ABC-type multidrug transport system, ATPase component
pro_v	pro_v	pro_v	pro_v	LBU0112	Ldb0155	LBUL_0130	1	1	0.0022	0	1.#INF		2	4	0.0044	0.0071	0.6187		1	3	0.0022	0.0071	0.3086		LBU0112		conserved hypothetical protein	+	248	120491	121237	10.4	operon16.3.2			10.4	DUF990	0.154		R	Ldb0155	ABC transporter, permease protein	LBUL_0130	ABC-type uncharacterized transport system, permease component
pro_v	dna_v	pro_v	pro_v	LBU0113	Ldb0156	LBUL_0131	0	1	0	0.0035	0		1	2	0.0021	0.0035	0.592		1	1	0.0021	0	1.#INF		LBU0113		conserved hypothetical protein	+	254	121234	121998	7.1	operon16.3.3			7.1	DUF990	0.163		R	Ldb0156	ABC transporter, permease protein	LBUL_0131	ABC-type uncharacterized transport system, permease component
gap	pro_v	gap	equal	LBU0114	Ldb0158	LBUL_0133	11	27	0.0252	0.036	0.7006		11	27	0.0244	0.0348	0.7019	Gap	0	0	0	0	-1.#IND		LBU0114		conserved hypothetical protein	+	407	122228	123451	15.3				15.3	DUF181	0.222		S	Ldb0158	hypothetical protein	LBUL_0133	hypothetical protein
miss				LBU0115																					LBU0115	mutR2	transcriptional regulator	-	158	123921	123445	9.1		psi-mutR2		9.1		0.219
miss				LBU0116																					LBU0116	mutR1	transcriptional regulator	-	81	124284	124039	9.1		psi-mutR1		9.1		0.211
pro_v	pro_v	pro_v	pro_v	LBU0117	Ldb0160	LBUL_0136	4	27	0.0091	0.0879	0.1031		3	27	0.0077	0.0913	0.0847		1	2	0.0013	0.0031	0.4295		LBU0117	htpX1	putative protease HtpX-like protein	-	299	125328	124429	14.1	operon17.2.2	htpX	3.4.24.-	14.1	Peptidase_M48	0.242		O	Ldb0160	Protease	LBUL_0136	Zn-dependent protease with chaperone function
dna_v	dna_v	dna_v	dna_v	LBU0118	Ldb0161	LBUL_0137	0	1	0	0.0051	0		0	3	0	0.0235	0		0	4	0	0.0287	0		LBU0118	lemA	LemA protein	-	184	125899	125345	15.1	operon17.2.1	lemA		15.1	LemA	0.407		S	Ldb0161	hypothetical protein	LBUL_0137	hypothetical protein
gap	pro_v	gap	gap	LBU0119	Ldb0162	LBUL_0138	9	15	0.0126	0.0161	0.7794		6	13	0.0095	0.0188	0.5039	Gap	3	4	0.0031	0.0026	1.2173	Gap	LBU0119	arsB	cation transport protein	-	381	127202	126057	7.5		arsB		7.5		0.31		P	Ldb0162	Putative permease	LBUL_0138	Di- and tricarboxylate transporter
miss	pro_v			LBU0120	Ldb0164		1	3	0.0013	0.0164	0.0775														LBU0120		conserved hypothetical protein	+	303	128054	128965	12.2			3.1.21.-	12.2	HNH	0.237			Ldb0164	hypothetical protein
gap	gap	gap	pro_v	LBU0121	Ldb0165	LBUL_0140	2	5	0.0024	0.0077	0.3184	Gap	1	3	0.0011	0.0051	0.2137	Gap	1	4	0.0013	0.0077	0.1761		LBU0121		cell wall-associated hydrolase	+	381	129195	130340	10.1				10.1	LysM	0.258		M	Ldb0165	hypothetical protein	LBUL_0140	Cell wall-associated hydrolase
equal	equal	equal	equal	LBU0122	Ldb0166	LBUL_0142	0	0	0	0	-1.#IND		0	0	0	0	-1.#IND		0	0	0	0	-1.#IND		LBU0122		hypothetical protein	+	67	130528	130731	15.3	operon18.2.1			15.3		0.286			Ldb0166	hypothetical protein	LBUL_0142	hypothetical protein
pro_v	pro_v	pro_v	equal	LBU0123	Ldb0167	LBUL_0143	2	2	0.0158	0	1.#INF		2	2	0.0158	0	1.#INF		0	0	0	0	-1.#IND		LBU0123		hypothetical protein	+	58	130747	130923	15.3	operon18.2.2			15.3		0.228			Ldb0167	hypothetical protein	LBUL_0143	hypothetical protein
pro_v	pro_v	pro_v	dna_v	LBU0124	Ldb0168	LBUL_0144	1	5	0.0015	0.0157	0.0968		1	4	0.0015	0.0117	0.1299		0	1	0	0.0039	0		LBU0124		ABC-type amino acid transport system ATP-binding protein	-	253	131729	130968	7.2	operon19.2.2	glnQ		7.2	ABC_tran	0.401	ABC Transporters	E	Ldb0168	Amino Acid ABC transporter, ATP-binding protein	LBUL_0144	ABC-type polar amino acid transport system, ATPase component
pro_v	pro_v	pro_v	pro_v	LBU0125	Ldb0169	LBUL_0145	2	2	0.0015	0	1.#INF		2	4	0.0019	0.0036	0.537		4	6	0.0034	0.0036	0.9482		LBU0125		ABC-type amino acid transport system substrate-binding and permease protein	-	527	133316	131733	7.2	operon19.2.1	glnP		7.2	BPD_transp_1	0.357	ABC Transporters	E	Ldb0169	Amino acid ABC transporter, substrate binding / permease protein	LBUL_0145	ABC-type amino acid transport system, permease and periplasmic component
pro_v	pro_v	pro_v	pro_v	LBU0126	Ldb0170	LBUL_0146	1	1	0.0019	0	1.#INF		2	2	0.0038	0	1.#INF		1	1	0.0019	0	1.#INF		LBU0126	mag	DNA-3-methyladenine glycosylase	-	208	134330	133704	12.2		mag	3.2.2.-	12.2	Pur_DNA_glyco	0.238		L	Ldb0170	3-methyladenine DNA glycosylase	LBUL_0146	3-methyladenine DNA glycosylase
pro_v	pro_v	equal	pro_v	LBU0127	Ldb0171	LBUL_0147	1	2	0.0043	0.0076	0.5679		0	0	0	0	-1.#IND		1	2	0.0043	0.0076	0.5679		LBU0127		conserved hypothetical protein	+	123	134413	134784	15.1				15.1	DUF488	0.261		S	Ldb0171	hypothetical protein	LBUL_0147	hypothetical protein
pro_v	pro_v	pro_v	pro_v	LBU0128	Ldb0172	LBUL_0148	2	2	0.0044	0	1.#INF		2	2	0.0044	0	1.#INF		2	2	0.0044	0	1.#INF		LBU0128		NAD-dependent deacetylase	-	232	135469	134771	4.4			3.5.1.-	4.4	SIR2	0.274	Nicotinate And Nicotinamide Metabolism锟斤拷Pantothenate And Coa Biosynthesis锟斤拷Caprolactam Degradation	K	Ldb0172	NAD-dependent protein deacetylase (Sir2 family)	LBUL_0148	NAD-dependent protein deacetylase, SIR2 family
equal	equal	equal	equal	LBU0129	Ldb0173	LBUL_0149	0	0	0	0	-1.#IND		0	0	0	0	-1.#IND		0	0	0	0	-1.#IND		LBU0129		conserved hypothetical protein	+	159	135582	136061	15.1				15.1		0.212			Ldb0173	hypothetical protein	LBUL_0149	hypothetical protein
pro_v	pro_v	pro_v	pro_v	LBU0130	Ldb0174	LBUL_0150	2	2	0.0018	0	1.#INF		2	2	0.0016	0.001	1.6015		2	2	0.0013	0.001	1.3428		LBU0130	cls	putative cardiolipin synthetase	-	487	137594	136131	3.1	operon20.2.2	cls	2.7.8.-	3.1		0.364	Aminophosphonate Metabolism	I	Ldb0174	Cardiolipin synthase	LBUL_0150	Phosphatidylserine/phosphatidylglycerophosphate/ cardiolipin synthase related enzyme
dna_v	dna_v	dna_v	equal	LBU0131	Ldb0175	LBUL_0151	0	1	0	0.003	0		0	1	0	0.003	0		0	0	0	0	-1.#IND		LBU0131		conserved hypothetical protein	-	314	138540	137596	10.4	operon20.2.1			10.4	DUF915	0.23		R	Ldb0175	hypothetical protein	LBUL_0151	alpha/beta hydrolase superfamily protein
dna_v	dna_v	dna_v	dna_v	LBU0132	Ldb0176	LBUL_0152	0	4	0	0.0158	0		0	4	0	0.0158	0		0	2	0	0.0079	0		LBU0132	rnhA	ribonuclease HI	+	255	138633	139400	8.1		rnhA	3.1.26.4	8.1	RnaseH	0.273		L	Ldb0176	Ribonuclease H1	LBUL_0152	RNase H with double-stranded RNA/RNA-DNA hybrid binding domain
pro_v	pro_v	pro_v	pro_v	LBU0133	Ldb0177	LBUL_0153	2	3	0.0032	0.003	1.0785		1	1	0.0016	0	1.#INF		1	2	0.0016	0.003	0.5384		LBU0133		conserved hypothetical protein	-	318	140444	139488	13.2				13.2	DUF1002	0.301		S	Ldb0177	hypothetical protein	LBUL_0153	Predicted secreted protein
dna_v	dna_v	dna_v	equal	LBU0134	Ldb0178	LBUL_0154	0	2	0	0.0128	0		0	2	0	0.0128	0		0	0	0	0	-1.#IND		LBU0134	yveR	putative glycosyltransferase	+	274	140614	141438	10.3	operon21.2.1	yveR	2.4.1.166	10.3	Glycos_transf_2	0.267		M	Ldb0178	Glycosyltransferase	LBUL_0154	Glycosyltransferase related enzyme
pro_v	pro_v	equal	pro_v	LBU0135	Ldb0179	LBUL_0155	1	1	0.0024	0	1.#INF		0	0	0	0	-1.#IND		1	1	0.0024	0	1.#INF		LBU0135		alpha/beta superfamily hydrolase	+	219	141435	142094	5.8	operon21.2.2	est-1	3.1.1.-	5.8	Abhydrolase_1	0.216		R	Ldb0179	hypothetical protein	LBUL_0155	Alpha/beta superfamily hydrolase
pro_v	pro_v	pro_v	dna_v	LBU0136	Ldb0180	LBUL_0156	1	2	0.0016	0.0028	0.5631		1	4	0.0016	0.0087	0.1868		0	2	0	0.0058	0		LBU0136	prs	phosphoribosyl pyrophosphate synthetase	+	333	142188	143189	2.3		prs	2.7.6.1	2.3	Pribosyltran	0.366	Pentose Phpsphate Pathway锟斤拷Purine Metabolism	F	Ldb0180	Ribose-phosphate pyrophosphokinase	LBUL_0156	Phosphoribosylpyrophosphate synthetase
pro_v	pro_v	pro_v	pro_v	LBU0137	Ldb0181	LBUL_0157	5	6	0.0097	0.0042	2.3226		5	7	0.0112	0.0087	1.2972		4	5	0.0082	0.0043	1.9086		LBU0137	ttk	putative TetR-type transcriptional regulator	+	226	143371	144051	9.9		ttk		9.9	TetR_N	0.372		K	Ldb0181	Putative transcriptional regulator (TetR family)	LBUL_0157	Transcriptional regulator
pro_v	dna_v	pro_v	pro_v	LBU0138	Ldb0182	LBUL_0158	0	3	0	0.015	0		1	4	0.0009	0.0118	0.0803		1	5	0.0009	0.0201	0.0473		LBU0138		conserved hypothetical protein	+	277	144062	144895	15.1				15.1		0.235			Ldb0182	hypothetical protein	LBUL_0158	hypothetical protein
pro_v	pro_v	pro_v	equal	LBU0139	Ldb0183	LBUL_0159	2	2	0.0042	0	1.#INF		2	2	0.0042	0	1.#INF		0	0	0	0	-1.#IND		LBU0139		transcription regulatory protein	-	216	145585	144935	9.1		flpA		9.1	Crp	0.24		T	Ldb0183	Transcriptional regulator (Crp family)	LBUL_0159	FNR/CRP family transcriptional regulator
pro_v	pro_v	pro_v	pro_v	LBU0140	Ldb0184	LBUL_0160	6	11	0.0059	0.0138	0.4289		4	8	0.0038	0.0116	0.332		2	3	0.0021	0.0022	0.9499		LBU0140		conserved hypothetical protein	-	441	146948	145623	15.1				15.1		0.268			Ldb0184	hypothetical protein	LBUL_0160	hypothetical protein
pro_v	pro_v	pro_v	pro_v	LBU0141	Ldb0185	LBUL_0161	1	4	0.0014	0.008	0.1763		1	3	0.0011	0.0053	0.2027		2	3	0.0025	0.0026	0.9446		LBU0141	ddlA	D-alanine-D-alanine ligase A	+	362	147102	148190	10.2		ddlA	6.3.2.4	10.2	CPSase_L_D2	0.367	D-Alanine Metabolism锟斤拷Peptidoglycan Biosynthesis	M	Ldb0185	D-alanine--D-alanine ligase	LBUL_0161	D-alanine-D-alanine ligase related ATP-grasp enzyme
miss		pro_v		LBU0142		LBUL_0162							2	2	0.0045	0	1.#INF								LBU0142		conserved hypothetical protein	+	211	148239	148874	15.1				15.1		0.284		K			LBUL_0162	Predicted transcriptional regulator
pro_v	pro_v	pro_v	pro_v	LBU0143	Ldb0189	LBUL_0163	2	3	0.0033	0	1.#INF		8	20	0.0193	0.0196	0.9867		9	22	0.0216	0.0195	1.107		LBU0143	yibE	putative membrane protein	+	369	149006	150115	10.4	operon22.3.1	yibE		10.4		0.208		S	Ldb0189	hypothetical protein	LBUL_0163	Predicted multitransmembrane protein
miss		pro_v		LBU0144		LBUL_0164							1	1	0.002	0	1.#INF								LBU0144	yibF	putative membrane protein	+	264	150112	150906	10.4	operon22.3.2	yibF		10.4		0.203		S			LBUL_0164	Predicted multitransmembrane protein
gap	gap	pro_v	gap	LBU0145	Ldb0191	LBUL_0165	2	2	0.0035	0	1.#INF	Gap	1	3	0.0014	0.0066	0.2083		3	4	0.005	0.0036	1.3843	Gap	LBU0145	yeeB	lipase/esterase	+	288	150872	151738	3.2	operon22.3.3	yeeB	3.2.1.8	3.2		0.25		I	Ldb0191	Putative esterase/lipase	LBUL_0165	Esterase/lipase
miss				LBU0146																					LBU0146	dexA	oligo-1,6-glucosidase	+	173	151897	152418	5.3		psi-dexA	3.2.1.70	5.3	Alpha-amylase	0.286	Starch And Sucrose Metabolism	G
miss				LBU0147																					LBU0147	malF	ABC-type sugar transport system permease protein	+	190	152467	153039	7.4		psi-malF		7.4		0.407		G
gap	pro_v	gap	gap	LBU0148	Ldb0195	LBUL_0169	1	1	0.0025	0	1.#INF		1	3	0.005	0.0116	0.4336	Gap	0	0	0	0	-1.#IND	Gap	LBU0148	malG	ABC-type sugar transport system permease protein	+	162	153434	153922	7.4		psi-malG		7.4	BPD_transp_1	0.3	ABC Transporters	G	Ldb0195	Maltose ABC transporter, permease component	LBUL_0169	ABC-type maltose transport system, permease component
pro_v	pro_v	pro_v	pro_v	LBU0149	Ldb0196	LBUL_0170	6	12	0.0031	0.006	0.5247		3	9	0.0018	0.006	0.306		3	3	0.0013	0	1.#INF		LBU0149		conserved hypothetical protein	-	1001	157079	154074	5.3			3.2.1.48	5.3	Glyco_hydro_31	0.293	Galactose Metabolism锟斤拷Starch And Sucrose Metabolism锟斤拷N-Glycan Degradation	G	Ldb0196	hypothetical protein	LBUL_0170	Alpha-glucosidase, family 31 of glycosyl hydrolase
gap	gap	gap	gap	LBU0150	Ldb0197	LBUL_0171	16	43	0.0498	0.0811	0.6148	Gap	17	44	0.0519	0.0811	0.64	Gap	1	5	0.0013	0.0102	0.1318	Gap	LBU0150	nagA1	N-acetylglucosamine-6-phosphate deacetylase	+	268	157627	158433	5.2		psi-nagA1	3.5.1.25	5.2	Amidohydro_1	0.209	Aminosugars Metabolism	G	Ldb0197	N-acetylglucosamine-6-phosphate deacetylase	LBUL_0171	N-acetylglucosamine-6-phosphate deacetylase
miss				LBU0151																					LBU0151	nagA2	N-acetylglucosamine-6-phosphate deacetylase	+	114	158430	158774	5.2		psi-nagA2	3.5.1.25	5.2	Amidohydro_1	0.24		G
dna_v	dna_v	dna_v	dna_v	LBU0152	Ldb0198	LBUL_0172	0	1	0	0.0064	0		0	2	0	0.0128	0		0	3	0	0.0191	0		LBU0152	ntdA	Nucleoside deoxyribosyltransferase	-	157	159318	158845	2.2		ntdA	2.4.2.6	2.2	Nuc_deoxyrib_tr	0.376	Pyrimidine Metabolism		Ldb0198	Nucleoside deoxyribosyltransferase	LBUL_0172	Nucleoside 2-deoxyribosyltransferase
pro_v	pro_v	dna_v	pro_v	LBU0153	Ldb0199	LBUL_0173	2	3	0.005	0.0057	0.8709		0	2	0	0.0117	0		2	5	0.005	0.0176	0.2842		LBU0153	ptsN	putative PTS system IIA component	+	159	159492	159971	7.7		PtsN	2.7.1.69	7.7		0.245		G	Ldb0199	PTS system, enzyme IIA component	LBUL_0173	Phosphotransferase system galacitol-specific IIA domain (Ntr-type)
pro_v	equal	pro_v	pro_v	LBU0154	Ldb0200	LBUL_0174	0	0	0	0	-1.#IND		1	1	0.002	0	1.#INF		1	1	0.002	0	1.#INF		LBU0154	ptpA	putative protein tyrosine/serine phosphatase	-	265	160778	159981	13.3		ptp3	3.1.3.48	13.3		0.3		T	Ldb0200	Putative protein tyrosine/serine phosphatase	LBUL_0174	Protein tyrosine/serine phosphatase
pro_v	pro_v	pro_v	pro_v	LBU0155	Ldb0201	LBUL_0175	1	1	0.0024	0	1.#INF		1	1	0.0016	0.0032	0.5103		2	2	0.0041	0.0032	1.2868		LBU0155	uspA1	putative universal stress protein	+	157	160976	161449	14.1		uspA		14.1	Usp	0.434		T	Ldb0201	Conserved hypothetical protein (universal stressprotein family)	LBUL_0175	Universal stress protein UspA related nucleotide-binding protein
pro_v	pro_v	equal	pro_v	LBU0156	Ldb0202	LBUL_0176	3	3	0.0045	0	1.#INF		0	0	0	0	-1.#IND		3	3	0.0045	0	1.#INF		LBU0156		conserved hypothetical protein	+	313	161869	162810	7.3				7.3	SBP_bac_3	0.369	ABC Transporters	P	Ldb0202	Phosphonate ABC transporter, substrate binding protein	LBUL_0176	ABC-type phosphate/phosphonate transport system, periplasmic component
pro_v	pro_v	pro_v	pro_v	LBU0157	Ldb0203	LBUL_0177	1	3	0.0016	0.0122	0.1273		1	2	0.002	0.0037	0.5522		2	5	0.0036	0.0158	0.2258		LBU0157	phnC	ABC-type phosphonate transport system ATP-binding protein	+	256	162928	163698	7.3	operon23.3.1	phnC		7.3	ABC_tran	0.416	ABC Transporters	P	Ldb0203	Phosphonate ABC transporter, ATP binding protein	LBUL_0177	ABC-type phosphate/phosphonate transport system, ATPase component
pro_v	pro_v	pro_v	dna_v	LBU0158	Ldb0204	LBUL_0178	1	5	0.0015	0.0189	0.0793		1	4	0.0015	0.0109	0.1371		0	3	0	0.0152	0		LBU0158		ABC-type phosphonate transport system permease protein	+	266	163701	164501	7.3	operon23.3.2			7.3	BPD_transp_1	0.328	ABC Transporters	P	Ldb0204	Phosphonate ABC transporter, permease protein	LBUL_0178	ABC-type phosphate/phosphonate transport system, permease component
pro_v	pro_v	pro_v	pro_v	LBU0159	Ldb0205	LBUL_0179	2	7	0.0072	0.0108	0.6656		1	5	0.0053	0.0072	0.737		1	2	0.0019	0.0036	0.5284		LBU0159	phnE	ABC-type phosphonate transport system permease protein	+	270	164501	165313	7.3	operon23.3.3	phnE		7.3	BPD_transp_1	0.357		P	Ldb0205	Phosphonate ABC transporter, permease protein	LBUL_0179	ABC-type phosphate/phosphonate transport system, permease component
pro_v	pro_v	dna_v	pro_v	LBU0160	Ldb0206	LBUL_0180	1	2	0.0007	0.0018	0.403		0	3	0	0.0054	0		1	3	0.0007	0.0036	0.2016		LBU0160	oppA1	ABC-type oligopeptide transport system substrate-binding protein	-	541	167194	165569	7.2		oppA		7.2	SBP_bac_5	0.354		E	Ldb0206	Peptide binding protein	LBUL_0180	ABC-type oligopeptide transport system, periplasmic component
pro_v	pro_v	pro_v	equal	LBU0161	Ldb0207	LBUL_0181	2	3	0.0067	0.0055	1.2227		2	3	0.0067	0.0055	1.2227		0	0	0	0	-1.#IND		LBU0161		conserved hypothetical protein	+	161	167463	167948	15.1				15.1		0.279			Ldb0207	hypothetical protein	LBUL_0181	hypothetical protein
pro_v	dna_v	pro_v	pro_v	LBU0162	Ldb0208	LBUL_0182	0	1	0	0.002	0		2	7	0.002	0.0244	0.0801		2	6	0.002	0.0224	0.0873		LBU0162		conserved hypothetical protein	+	466	168006	169406	5.8				5.8		0.278			Ldb0208	hypothetical protein	LBUL_0182	5'-nucleotidase/2',3'-cyclic phosphodiesterase related esterase
pro_v	dna_v	pro_v	pro_v	LBU0163	Ldb0209	LBUL_0183	0	3	0	0.007	0		3	4	0.002	0.0041	0.4851		3	5	0.002	0.003	0.6629		LBU0163	asnB1	asparagine synthase	+	649	169503	171452	1.2	operon24.2.1	asnB	6.3.5.4	1.2	GATase_2	0.366	Alanine And Aspartate Metabolism锟斤拷Nitrogen Metabolism Reduction And Fixation	E	Ldb0209	Asparagine synthase	LBUL_0183	Asparagine synthase (glutamine-hydrolyzing)
pro_v	pro_v	dna_v	pro_v	LBU0164	Ldb0210	LBUL_0184	2	4	0.0021	0.0086	0.2461		0	2	0	0.0046	0		2	6	0.0021	0.0133	0.1597		LBU0164		putative ATP-grasp enzyme	+	419	171486	172745	15.1	operon24.2.2	yxbA	6.4.1.2	15.1		0.364		R	Ldb0210	Conserved hypothetical protein (ATP-grasp family)	LBUL_0184	Predicted ATP-grasp enzyme
pro_v	pro_v	pro_v	pro_v	LBU0165	Ldb0211	LBUL_0185	2	11	0.0018	0.0104	0.1695		4	11	0.0025	0.009	0.2721		2	8	0.0018	0.0065	0.2717		LBU0165	nrdD	putative anaerobic ribonucleoside-triphosphate reductase	+	736	173111	175321	2.1		nrdD	1.17.4.2	2.1	Gly_radical	0.349	Purine Metabolism, Pyrimidine Metabolism	F	Ldb0211	Anaerobic ribonucleoside-triphosphate reductase	LBUL_0185	Oxygen-sensitive ribonucleoside-triphosphate reductase
pro_v	pro_v	pro_v	pro_v	LBU0166	Ldb0212	LBUL_0186	1	1	0.0016	0	1.#INF		2	3	0.0038	0.004	0.9498		1	2	0.0022	0.004	0.5422		LBU0166	nrdG	anaerobic ribonucleoside-triphosphate reductase activating protein	+	240	175393	176115	2.1		nrdG	1.97.1.4	2.1		0.294	Purine Metabolism, Glutamate Metabolism, Arginine And Proline Metabolism, Nitrogen Metabolism--Reduction And Fixation	O	Ldb0212	Anaerobic ribonucleotide reductase activator protein	LBUL_0186	Organic radical activating enzyme
miss		equal		LBU0167		LBUL_0187							0	0	0	0	-1.#IND								LBU0167		conserved hypothetical protein	+	74	176155	176379	15.1		psi		15.1	DUF59	0.249		R			LBUL_0187	Predicted metal-sulfur cluster biosynthetic enzyme
miss				LBU0168																					LBU0168		conserved hypothetical protein	+	67	176483	176686	15.3	operon25.2.1			15.3		0.153
miss				LBU0169																					LBU0169		conserved hypothetical protein	+	78	176689	176925	15.1	operon25.2.2			15.1		0.281		S
pro_v	pro_v	pro_v	pro_v	LBU0170	Ldb0216	LBUL_0189	1	3	0.0013	0.0047	0.2704		3	6	0.0045	0.0047	0.9593		4	5	0.0058	0	1.#INF		LBU0170		conserved hypothetical protein	+	406	177025	178245	7.8				7.8	DUF894	0.222		G	Ldb0216	hypothetical protein	LBUL_0189	permease of the major facilitator superfamily
gap	dna_v	gap	gap	LBU0171	Ldb0217	LBUL_0190	0	1	0	0.009	0		1	2	0.0045	0.012	0.3708	Gap	1	3	0.0045	0.025	0.1788	Gap	LBU0171		conserved hypothetical protein	+	112	178333	178671	15.3	operon26.2.1			15.3		0.311		O	Ldb0217	hypothetical protein	LBUL_0190	Glutaredoxin-related protein
pro_v	pro_v	pro_v	pro_v	LBU0172	Ldb0218	LBUL_0191	2	3	0.0012	0.0015	0.82		1	2	0.0006	0.0015	0.4104		3	3	0.0018	0	1.#INF		LBU0172	pepO	endopeptidase O	+	650	178696	180648	13.2	operon26.2.2	pepO	3.4.24.-	13.2	Peptidase_M13	0.353		O	Ldb0218	Endopeptidase	LBUL_0191	neutral endopeptidase
pro_v	pro_v	pro_v	pro_v	LBU0173	Ldb0219	LBUL_0192	5	10	0.0035	0.0071	0.4955		7	10	0.0049	0.0042	1.1554		4	8	0.0026	0.0057	0.4547		LBU0173	kup	putative potassium transport system protein kup 1	-	676	182995	180965	7.5		kup		7.5	K_trans	0.3		P	Ldb0219	K+ uptake permease	LBUL_0192	K+ transporter
pro_v	equal	pro_v	pro_v	LBU0174	Ldb0220	LBUL_0193	0	0	0	0	-1.#IND		2	4	0.0092	0.0075	1.2397		2	4	0.0092	0.0075	1.2397		LBU0174		conserved hypothetical protein	-	138	183579	183163	15.1				15.1		0.488			Ldb0220	hypothetical protein	LBUL_0193	hypothetical protein
pro_v	pro_v	pro_v	pro_v	LBU0175	Ldb0221	LBUL_0194	1	2	0.0012	0.0031	0.4002		1	3	0.0012	0.0062	0.2006		2	3	0.0025	0.0031	0.8039		LBU0175		conserved hypothetical protein	-	315	184642	183695	6.12		guxA		6.12		0.287			Ldb0221	hypothetical protein	LBUL_0194	hypothetical protein, lipoprotein
pro_v	pro_v	pro_v	equal	LBU0176	Ldb0222	LBUL_0195	1	1	0.0056	0	1.#INF		1	1	0.0056	0	1.#INF		0	0	0	0	-1.#IND		LBU0176		hypothetical protein	+	106	184745	185065	15.3				15.3		0.24			Ldb0222	hypothetical protein	LBUL_0195	hypothetical protein
equal	equal	equal	equal	LBU0177	Ldb0223	LBUL_0196	0	0	0	0	-1.#IND		0	0	0	0	-1.#IND		0	0	0	0	-1.#IND		LBU0177		conserved hypothetical protein	+	78	185125	185361	15.1				15.1		0.2			Ldb0223	hypothetical protein	LBUL_0196	Small conserved protein
gap	gap	pro_v	gap	LBU0178	Ldb0224	LBUL_0197	4	12	0.0058	0.0174	0.3346	Gap	49	150	0.08	0.3133	0.2555		53	160	0.0904	0.324	0.2789	Gap	LBU0178		N-acetylmuramidase	+	400	185632	186834	10.2	operon27.3.1		3.5.1.28	10.2	SLAP	0.283		N	Ldb0224	Putative amidase	LBUL_0197	Muramidase (flagellum-specific)
miss				LBU0179																					LBU0179	ami	putative amidase	+	212	186856	187494	10.2	operon27.3.2	psi-ami	3.5.1.28	10.2	Amidase_2	0.235		M
miss				LBU0180																					LBU0180		N-acetylmuramoyl-L-alanine amidase	+	316	187516	188466	10.4	operon27.3.3	lysA	3.4.21.-	10.4	SLAP	0.253
pro_v	pro_v	pro_v	pro_v	LBU0181	Ldb0226	LBUL_0200	2	9	0.0015	0.0104	0.1474		2	7	0.0013	0.0091	0.1453		2	6	0.0015	0.0076	0.201		LBU0181	napA	Na+-H+ antiporter	+	612	188577	190415	7.5		napA		7.5	TrkA_N	0.256		P	Ldb0226	Cation:Proton Antiporter	LBUL_0200	Kef-type K+ transport system, membrane component
miss				LBU0182									55	121	0.3978	0.3301	1.2049								LBU0182	mviM2	conserved hypothetical protein	-	135	190893	190486	6.1		psi-mviM2	1.-.-.-	6.1		0.255
miss				LBU0183																					LBU0183	mviM1	oxidoreductase	-	72	191116	190898	6.1		psi-mviM1	1.-.-.-	6.1	GFO_IDH_MocA	0.284		R
pro_v	pro_v	dna_v	pro_v	LBU0184	Ldb0229	LBUL_0202	1	2	0.001	0.0059	0.1749		0	2	0	0.0078	0		1	2	0.001	0.0058	0.1752		LBU0184		conserved hypothetical protein	-	249	192082	191333	10.4				10.4		0.255			Ldb0229	hypothetical protein	LBUL_0202	hypothetical protein
equal	equal	equal	equal	LBU0185	Ldb0230	LBUL_0203	0	0	0	0	-1.#IND		0	0	0	0	-1.#IND		0	0	0	0	-1.#IND		LBU0185	gpmA	phosphoglycerate mutase	+	229	192246	192935	6.9		gpmA	5.4.2.1	6.9	PGAM	0.539	Glycolysis	G	Ldb0230	Phosphoglycerate mutase	LBUL_0203	Phosphoglycerate mutase 1
gap	gap	dna_v	gap	LBU0186	Ldb0231	LBUL_0204	2	8	0.0061	0.0044	1.3795	Gap	0	4	0	0.0088	0		2	12	0.0061	0.0134	0.4553	Gap	LBU0186	lytR1	LytR family transcriptional regulator	+	431	193182	194477	9.12	operon28.2.1	lytR		9.12	LytR_cpsA_psr	0.242		K	Ldb0231	Putative transcriptional regulator (LytR family)	LBUL_0204	Transcriptional regulator
pro_v	pro_v	pro_v	pro_v	LBU0187	Ldb0232	LBUL_0205	2	2	0.0039	0	1.#INF		1	5	0.0026	0.0299	0.0855		3	7	0.0064	0.03	0.2149		LBU0187		conserved hypothetical protein	+	205	194480	195097	15.1	operon28.2.2			15.1	DUF205	0.207		S	Ldb0232	hypothetical protein	LBUL_0205	Predicted membrane protein
pro_v	pro_v	pro_v	pro_v	LBU0188	Ldb0233	LBUL_0206	1	3	0.0005	0.0019	0.2679		7	16	0.0041	0.011	0.3772		8	17	0.0046	0.011	0.4242		LBU0188		conserved hypothetical protein	+	1010	195137	198169	10.4				10.4	Sulfatase	0.331		M	Ldb0233	hypothetical protein	LBUL_0206	Phosphoglycerol transferase related protein, alkaline phosphatase superfamily
miss		pro_v		LBU0189		LBUL_0207							1	2	0.0038	0.0098	0.3895								LBU0189	memP	putative membrane protein	+	102	198247	198555	10.4		psi-memP		10.4		0.253		S			LBUL_0207	Predicted membrane protein
miss				LBU0190																					LBU0190		conserved hypothetical protein	+	122	198961	199329	14.4				14.4		0.31
miss				LBU0191																					LBU0191		conserved hypothetical protein	+	194	199292	199876	14.4				14.4		0.28
gap	pro_v	pro_v	gap	LBU0192	Ldb0246	LBUL_0208	1	1	0.0045	0	1.#INF		1	1	0.0045	0	1.#INF		2	2	0.0091	0	1.#INF	Gap	LBU0192	folB	dihydroneopterin aldolase	+	127	201153	201536	4.1	operon29.4.1	folB	4.1.2.25	4.1	FolB	0.257	Folate Biosynthesis	H	Ldb0246	Dihydroneopterin aldolase	LBUL_0208	Dihydroneopterin aldolase
pro_v	pro_v	pro_v	pro_v	LBU0193	Ldb0247	LBUL_0209	4	4	0.0051	0	1.#INF		3	4	0.0044	0.0026	1.6432		5	6	0.0065	0.0026	2.4642		LBU0193	folE	GTP cyclohydrolase I/2-amino-4-hydroxy-6-hydroxymethyldihydropteridine pyrophosphokinase	+	357	201533	202606	4.1	operon29.4.2	folE	3.5.4.16	4.1	GTP_cyclohydroI	0.242	Folate Biosynthesis	H	Ldb0247	2-Amino-4-hydroxy-6- hydroxymethyldihydropteridine pyrophosphokinase / GTP cyclohydrolase I	LBUL_0209	GTP cyclohydrolase I
pro_v	pro_v	pro_v	pro_v	LBU0194	Ldb0248	LBUL_0210	2	5	0.0024	0.0063	0.3764		2	7	0.0024	0.0105	0.2245		4	10	0.0047	0.0126	0.3735		LBU0194	folC1	folylpolyglutamate synthase	+	445	202590	203927	4.1	operon29.4.3	folC	6.3.2.17	4.1	Mur_ligase_C	0.218	Folate Biosynthesis	H	Ldb0248	Folylpolyglutamate synthase	LBUL_0210	Folylpolyglutamate synthase
pro_v	pro_v	pro_v	dna_v	LBU0195	Ldb0249	LBUL_0211	1	1	0.0014	0	1.#INF		1	3	0.0014	0.0051	0.2846		0	2	0	0.0051	0		LBU0195	folP	dihydropteroate synthase	+	363	203917	205008	4.1	operon29.4.4	folP	2.5.1.15	4.1	Pterin_bind	0.205	Folate Biosynthesis	H	Ldb0249	Dihydropteroate synthase	LBUL_0211	Dihydropteroate synthase related enzyme
miss				LBU0196																					LBU0196	yraB	transcriptional regulator	-	74	206202	205978	9.11		yraB		9.11		0.227
pro_v	pro_v	pro_v	pro_v	LBU0197	Ldb0251	LBUL_0214	2	2	0.0035	0	1.#INF		1	1	0.0018	0	1.#INF		1	1	0.0018	0	1.#INF		LBU0197		ABC-type amino acid transport system permease protein	+	219	206568	207227	7.2	operon30.4.1	glnP		7.2		0.222		E	Ldb0251	Amino Acid ABC transporter, permease protein	LBUL_0214	ABC-type amino acid transport system, permease component
equal	equal	equal	equal	LBU0198	Ldb0252	LBUL_0215	0	0	0	0	-1.#IND		0	0	0	0	-1.#IND		0	0	0	0	-1.#IND		LBU0198		ABC-type amino acid transport system permease protein	+	224	207208	207882	7.2	operon30.4.2	glnP		7.2	BPD_transp_1	0.223		E	Ldb0252	Amino acid ABC transporter, permease protein	LBUL_0215	ABC-type amino acid transport system, permease component
pro_v	pro_v	pro_v	equal	LBU0199	Ldb0253	LBUL_0216	1	1	0.0021	0	1.#INF		1	1	0.0021	0	1.#INF		0	0	0	0	-1.#IND		LBU0199		ABC-type amino acid transport system ATP-binding protein	+	246	207892	208632	7.2	operon30.4.3	glnQ		7.2	ABC_tran	0.232		E	Ldb0253	Amino acid ABC transporter, ATP-binding protein	LBUL_0216	ABC-type amino acid transport system, permease component
pro_v	pro_v	pro_v	pro_v	LBU0200	Ldb0254	LBUL_0217	2	3	0.0036	0.0034	1.0731		1	2	0.0018	0.0034	0.5356		1	1	0.0018	0	1.#INF		LBU0200		ABC-type amino acid transport system substrate-binding protein	+	286	208644	209504	7.2	operon30.4.4	glnH		7.2	SBP_bac_3	0.256		E	Ldb0254	Amino acid ABC transporter, substrate binding protein	LBUL_0217	ABC-type amino acid transport system, periplasmic component/domain
miss				LBU0201																					LBU0201		hypothetical protein	+	67	209738	209941	15.1	operon31.3.1			15.1		0.169
miss				LBU0202																					LBU0202		hypothetical protein	+	58	209967	210143	15.1	operon31.3.2			15.1		0.146
miss				LBU0203																					LBU0203		hypothetical protein	+	64	210149	210343	15.1	operon31.3.3			15.1		0.199
pro_v	pro_v	pro_v	pro_v	LBU0204	Ldb0256	LBUL_0219	2	3	0.0022	0.0022	0.973		2	4	0.0022	0.0045	0.4847		2	3	0.0018	0.0022	0.833		LBU0204	tyrS	tyrosyl-tRNA synthetase	+	421	210601	211866	13.1		tyrS	6.1.1.1	13.1	S4	0.352	Phenylalanine,Tryosine And Tryptophan Biosynthesis锟斤拷Aminoacyl-Trna Biosynthesis	J	Ldb0256	Tyrosyl-tRNA synthetase	LBUL_0219	Tyrosyl-tRNA synthetase
pro_v	pro_v	equal	pro_v	LBU0205	Ldb0262	LBUL_0223	1	1	0.0033	0	1.#INF		0	0	0	0	-1.#IND		1	1	0.0033	0	1.#INF		LBU0205		conserved hypothetical protein	+	121	212312	212677	15.1				15.1	Pyridox_oxidase	0.355			Ldb0262	hypothetical protein	LBUL_0223	Pyridoxine 5'-phosphate oxidase V related favin-nucleotide-binding protein
miss				LBU0206																					LBU0206	potE	amino acid permease	+	153	212973	213434	7.2		psi-PotE		7.2		0.207		E
dna_v	dna_v	dna_v	dna_v	LBU0207	Ldb0265	LBUL_0225	0	1	0	0.0067	0		0	2	0	0.0091	0		0	1	0	0.0025	0		LBU0207	amd	aminoacylase	+	395	213604	214791	1.7		amd	3.4.17.-	1.7	Peptidase_M20	0.233	Urea Cycle And Metabolism Of Amino Grooups	R	Ldb0265	Aminoacylase	LBUL_0225	Metal-dependentamidase/aminoacylase/carboxypeptidase
miss				LBU0208																					LBU0208		conserved hypothetical protein	+	187	215175	215738	1.6		psi-mmuM	2.1.1.10	1.6	S-methyl_trans	0.217		E
miss				LBU0209																					LBU0209	lysP1	amino acid transport protein	+	360	216055	217137	7.2		psi-lysP1		7.2	Trp_Tyr_perm	0.182		E
gap	pro_v	pro_v	gap	LBU0210	Ldb0271	LBUL_0228	2	3	0.0031	0	1.#INF		31	76	-1.#IND	-1.#IND	-1.#IND		16	39	0.5335	0.4992	1.0688	Gap	LBU0210	repC	conserved hypothetical protein	+	415	217490	218737	15.1		repC		15.1		0.264		S	Ldb0271	hypothetical protein	LBUL_0228	hypothetical protein
pro_v	pro_v	pro_v	pro_v	LBU0211	Ldb0272	LBUL_0230	2	2	0.0042	0	1.#INF		2	3	0.0042	0.0042	0.9989		2	3	0.0049	0.0042	1.1591		LBU0211		HD superfamily hydrolase	+	216	219016	219666	15.1				15.1		0.27		R	Ldb0272	Putative hydrolase (HD superfamily)	LBUL_0230	Predicted HD superfamily hydrolase
miss				LBU0212																					LBU0212		hypothetical protein	-	68	220023	219817	15.3				15.3		0.314
miss				LBU0213																					LBU0213	oppA2	ABC-type oligopeptide transport system substrate-binding protein	+	441	220177	221502	7.2		oppA		7.2	SBP_bac_5	0.304		E
miss				LBU0214																					LBU0214	oppA3	ABC-type oligopeptide transport system substrate-binding protein	+	482	221744	223192	7.2		oppA		7.2	SBP_bac_5	0.405		E
miss				LBU0215																					LBU0215		conserved hypothetical protein	+	73	223688	223909	7.2		psi-oppA1		7.2	SBP_bac_5	0.388		E
miss				LBU0216																					LBU0216	oppA4	ABC-type oligopeptide transport system substrate-binding protein	+	225	223906	224583	7.2		psi-oppA2		7.2	SBP_bac_5	0.432		E
miss				LBU0217																					LBU0217	oppA5	ABC-type oligopeptide transport system substrate-binding protein	+	217	224580	225233	7.2		psi-oppA3		7.2	SBP_bac_5	0.293		E
gap	pro_v	gap	pro_v	LBU0218	Ldb0281	LBUL_0235	30	64	0.0399	0.0433	0.9202		31	66	0.0391	0.0433	0.9035	Gap	3	8	0.0024	0.0092	0.2669		LBU0218	oppA6	ABC-type oligopeptide transport system substrate-binding protein	+	549	225298	226947	7.2		oppA		7.2	SBP_bac_5	0.327		E	Ldb0281	Oligopeptide ABC transporter, substrate binding protein	LBUL_0235	ABC-type oligopeptide transport system, periplasmic component
pro_v	dna_v	pro_v	pro_v	LBU0219	Ldb0282	LBUL_0236	0	1	0.0013	0	1.#INF		2	8	0.0043	0.0195	0.2201		2	7	0.003	0.0195	0.1529		LBU0219	oppB2	ABC-type oligopeptide transport system permease protein	+	306	227371	228291	7.2	operon32.4.1	oppB		7.2	BPD_transp_1	0.341		E	Ldb0282	Oligopeptide ABC transporter, permease protein	LBUL_0236	ABC-type dipeptide/oligopeptide/nickel transport system, permease component
pro_v	pro_v	dna_v	pro_v	LBU0220	Ldb0283	LBUL_0237	1	2	0.0015	0.0028	0.527		0	7	0	0.0234	0		1	7	0.0015	0.0205	0.0725		LBU0220	oppC2	ABC-type oligopeptide transport system permease protein	+	343	228313	229344	7.2	operon32.4.2	oppC		7.2	BPD_transp_1	0.342		E	Ldb0283	Oligopeptide ABC transporter, permease protein	LBUL_0237	ABC-type dipeptide/oligopeptide/nickel transport system, permease component
equal	equal	equal	equal	LBU0221	Ldb0284	LBUL_0238	0	0	0	0	-1.#IND		0	0	0	0	-1.#IND		0	0	0	0	-1.#IND		LBU0221	oppD2	ABC-type oligopeptide transport system ATP-binding protein	+	347	229358	230401	7.2	operon32.4.3	oppD		7.2	ABC_tran	0.506		E	Ldb0284	Oligopeptide ABC transporter, ATP-binding protein	LBUL_0238	ABC-type dipeptide/oligopeptide/nickel transport system, ATPase component
pro_v	pro_v	dna_v	pro_v	LBU0222	Ldb0285	LBUL_0239	1	1	0.0012	0	1.#INF		0	1	0	0.0029	0		1	2	0.0012	0.0029	0.419		LBU0222	oppF2	ABC-type oligopeptide transport system ATP-binding protein	+	317	230416	231369	7.2	operon32.4.4	oppF		7.2	ABC_tran	0.488		R	Ldb0285	Oligopeptide ABC transporter, ATP-binding protein	LBUL_0239	ABC-type oligopeptide transport system, ATPase component
pro_v	equal	pro_v	pro_v	LBU0223	Ldb0287	LBUL_0241	0	0	0	0	-1.#IND		2	6	0.0021	0.0087	0.2395		2	6	0.0021	0.0087	0.2395		LBU0223	pepG1	cysteine aminopeptidase	-	437	233034	231721	13.2		pepC	3.4.22.-	13.2	Peptidase_C1	0.397		E	Ldb0287	Aminopeptidase G	LBUL_0241	cysteine aminopeptidase
pro_v	pro_v	pro_v	pro_v	LBU0224	Ldb0288	LBUL_0242	2	5	0.0018	0.0064	0.2756		2	4	0.0021	0.0043	0.4843		4	7	0.0039	0.0064	0.5997		LBU0224	pepG2	cysteine aminopeptidase	-	437	234399	233086	13.2		pepC	3.4.22.-	13.2	Peptidase_C1	0.364		E	Ldb0288	Aminopeptidase W	LBUL_0242	cysteine aminopeptidase
equal	equal	equal	equal	LBU0225	Ldb0289	LBUL_0243	0	0	0	0	-1.#IND		0	0	0	0	-1.#IND		0	0	0	0	-1.#IND		LBU0225	hspS	small heat shock protein	-	141	234921	234496	14.1		hsp3		14.1	HSP20	0.365		O	Ldb0289	Small heat shock protein	LBUL_0243	Molecular chaperone (small heat shock protein)
pro_v	pro_v	equal	pro_v	LBU0226	Ldb0290	LBUL_0244	1	1	0.0026	0	1.#INF		0	0	0	0	-1.#IND		1	1	0.0026	0	1.#INF		LBU0226		transcriptional elongation factor	+	153	235149	235610	8.2		greA		8.2	GreA_GreB_N	0.254		K	Ldb0290	Transcription elongation factor GreA	LBUL_0244	Transcription elongation factor
miss	pro_v			LBU0227	Ldb0291		1	2	0.0012	0.0022	0.5417														LBU0227	purA	adenylosuccinate synthetase	-	429	236983	235694	2.3		purA	6.3.4.4	2.3	Adenylsucc_synt	0.355	Purine Metabolism锟斤拷Alanine And Aspartate Metabolism	F	Ldb0291	Adenylosuccinate synthetase
pro_v	dna_v	pro_v	pro_v	LBU0228	Ldb0292	LBUL_0246	0	2	0	0.006	0		1	6	0.0012	0.0152	0.078		1	6	0.0012	0.0153	0.0776		LBU0228	guaC	GMP reductase	+	330	237169	238161	2.3		guaC	1.6.6.8	2.3	FMN_dh	0.291	Purine Metabolism	F	Ldb0292	GMP reductase	LBUL_0246	IMP dehydrogenase/GMP reductase
pro_v	pro_v	pro_v	pro_v	LBU0229	Ldb0293	LBUL_0247	1	2	0.0012	0.0021	0.5616		1	4	0.0009	0.0064	0.1388		2	4	0.0021	0.0043	0.4895		LBU0229	uvrX	Nucleotidyltransferase/DNA polymerase	+	435	238290	239597	12.2	operon33.2.1	uvrX		12.2	IMS	0.233	Dna Polymerase	L	Ldb0293	UmuC-like DNA-repair protein	LBUL_0247	Nucleotidyltransferase/DNA polymerase for DNA repair
pro_v	pro_v	equal	pro_v	LBU0230	Ldb0294	LBUL_0248	1	1	0.0044	0	1.#INF		0	0	0	0	-1.#IND		1	1	0.0044	0	1.#INF		LBU0230		conserved hypothetical protein	+	119	239590	239949	15.3	operon33.2.2			15.3		0.199			Ldb0294	hypothetical protein	LBUL_0248	hypothetical protein of possible phage origin
pro_v	pro_v	pro_v	pro_v	LBU0231	Ldb0295	LBUL_0249	2	2	0.0022	0	1.#INF		2	4	0.0024	0.0043	0.564		4	6	0.0046	0.0043	1.0668		LBU0231	pbuX	Xanthine/uracil permease	-	430	241311	240019	7.6	operon34.2.2	pbuX		7.6	Xan_ur_permease	0.28		F	Ldb0295	Xanthine permease	LBUL_0249	Xanthine/uracil permease
dna_v	dna_v	dna_v	dna_v	LBU0232	Ldb0296	LBUL_0250	0	1	0	0.0051	0		0	2	0	0.0102	0		0	1	0	0.0051	0		LBU0232	xpt	Xanthine phosphoribosyltransferase	-	189	241910	241341	2.5	operon34.2.1	xpt	2.4.2.-	2.5	Pribosyltran	0.316		F	Ldb0296	Xanthine phosphoribosyltransferase	LBUL_0250	Adenine/guanine phosphoribosyltransferase related PRPP-binding protein
pro_v	pro_v	pro_v	dna_v	LBU0233	Ldb0297	LBUL_0251	1	2	0.0011	0.0025	0.4253		1	3	0.0011	0.0072	0.1465		0	1	0	0.0047	0		LBU0233	guaB	inosine-5-monophosphate dehydrogenase	+	385	242294	243451	2.3	operon35.2.1	guaB	1.1.1.205	2.3	FMN_dh	0.33	Purine Metabolism	F	Ldb0297	Inosine-5-monophosphate dehydrogenase	LBUL_0251	IMP dehydrogenase/GMP reductase
dna_v	dna_v	dna_v	dna_v	LBU0234	Ldb0298	LBUL_0252	0	5	0	0.0141	0		0	3	0	0.0054	0		0	4	0	0.0122	0		LBU0234	guaA	GMP synthase	+	517	243451	245004	2.3	operon35.2.2	guaA	6.3.5.2	2.3	ATP_bind_3	0.303	Purine Metabolism锟斤拷Glutamate Metabolism	F	Ldb0298	GMP synthase	LBUL_0252	GMP synthase
pro_v	pro_v	pro_v	pro_v	LBU0235	Ldb0302	LBUL_0256	9	28	0.0089	0.0392	0.228		11	31	0.0107	0.0442	0.2431		4	7	0.0037	0.0079	0.4754		LBU0235	mdlB4	ABC-type multidrug transport system ATP-binding and permease protein	+	566	245060	246760	7.1		MdlB5		7.1	ABC_membrane	0.237		V	Ldb0302	ABC transporter, ATP-binding/permease protein	LBUL_0256	ABC-type multidrug transport system, ATPase and permease component
gap	equal	gap	gap	LBU0236	Ldb0303	LBUL_0257	0	0	0	0	-1.#IND		0	1	0	0.0036	0	Gap	0	1	0	0.0036	0	Gap	LBU0236		AraC family transcriptional regulator	-	264	247639	246845	9.5				9.5		0.274		K	Ldb0303	Transcriptional regulator (AraC family)	LBUL_0257	AraC-like transcriptional regulator (HTH and ligand binding domain)
miss		pro_v		LBU0237		LBUL_0258							3	9	0.0028	0.016	0.1727								LBU0237	bglA	6-phospho-beta-glucosidase	+	463	247889	249280	6.12		bglA	3.2.1.86	6.12	Glyco_hydro_1	0.372	Glycolysis	G			LBUL_0258	Beta-glucosidase/6-phospho-beta-glucosidase/beta-galactosidase
miss		gap		LBU0238		LBUL_0259							42	89	1.4757	1.5439	0.9558	Gap							LBU0238		hypothetical protein	-	57	249573	249400	15.3				15.3		0.309					LBUL_0259	hypothetical protein
miss		gap		LBU0239		LBUL_0260							12	25	0.1006	0.4349	0.2314	Gap							LBU0239		hypothetical protein	-	71	249829	249614	15.3				15.3		0.249					LBUL_0260	hypothetical protein
miss		pro_v		LBU0240		LBUL_0261							1	3	0.0015	0.0114	0.1286								LBU0240	yckK	ABC-type amino acid transport system substrate-binding protein	-	270	250743	249931	7.2		yckK		7.2	SBP_bac_3	0.323		E			LBUL_0261	ABC-type amino acid transport/signal transduction system, periplasmic component/domain
miss		pro_v		LBU0241		LBUL_0262							2	4	0.0037	0.0122	0.3051								LBU0241		ABC-type amino acid transport system ATP-binding protein	-	249	251544	250795	7.2	operon36.2.2	glnQ		7.2	ABC_tran	0.245		E			LBUL_0262	ABC-type polar amino acid transport system, ATPase component
miss		pro_v		LBU0242		LBUL_0263							2	6	0.0054	0.0112	0.4796								LBU0242		ABC-type amino acid transport system permease protein	-	247	252284	251541	7.2	operon36.2.1			7.2	BPD_transp_1	0.217		E			LBUL_0263	ABC-type amino acid transport system, permease component
pro_v	pro_v	pro_v	pro_v	LBU0243	Ldb0306	LBUL_0264	2	14	0.0046	0.0591	0.0782		8	23	0.0254	0.0422	0.6025		2	4	0.0052	0.0093	0.5642		LBU0243	udp	Pnp/Udp family phosphorylase	+	231	252742	253437	2.5		udp	2.4.2.-	2.5	PNP_UDP_1	0.246		F	Ldb0306	Putative phosphorylase (Pnp/Udp family)	LBUL_0264	Uridine phosphorylase
pro_v	pro_v	dna_v	pro_v	LBU0244	Ldb0307	LBUL_0265	1	5	0.0009	0.0094	0.0968		0	5	0	0.0117	0		1	4	0.0009	0.007	0.1298		LBU0244		putative ATP-grasp enzyme	-	420	254779	253517	15.1		yxbA	6.4.1.2	15.1		0.401		R	Ldb0307	Conserved hypothetical protein (ATP-grasp family)	LBUL_0265	Predicted ATP-grasp enzyme
pro_v	pro_v	pro_v	pro_v	LBU0245	Ldb0308	LBUL_0266	1	4	0.0016	0.0086	0.192		3	5	0.0041	0.0057	0.7229		2	3	0.0025	0.0028	0.8642		LBU0245		putative transcriptional regulator	-	321	255838	254873	9.1		psi-recG	3.6.1.-	9.1	HTH_5	0.248		K	Ldb0308	Putative transcriptional regulator (Crp family)	LBUL_0266	Predicted transcriptional regulator
miss				LBU0246																					LBU0246	lysP2	amino acid permease	-	317	257320	256367	7.2		psi-lysP2		7.2	AA_permease	0.219		E
gap	gap	gap	pro_v	LBU0247	Ldb0311	LBUL_0268	29	70	0.0815	0.0804	1.0129	Gap	28	72	0.08	0.0908	0.881	Gap	1	6	0.0013	0.0216	0.0607		LBU0247	mmuM	homocysteine S-methyltransferase	+	305	257336	258253	1.6	operon37.2.1	mmuM	2.1.1.10	1.6	S-methyl_trans	0.258	Methionine Metabolism	E	Ldb0311	homocysteine S-methyltransferase	LBUL_0268	Homocysteine/selenocysteine methylase (S-methylmethionine-dependent)
miss	dna_v			LBU0248	Ldb0312		0	2	0	0.02	0														LBU0248	ebsC	YbaK/prolyl-tRNA synthetase domain protein	+	149	258287	258736	13.1	operon37.2.2	EbsC		13.1	YbaK	0.327		S	Ldb0312	hypothetical protein
gap	gap	gap	dna_v	LBU0249	Ldb0313	LBUL_0271	5	17	0.0813	0.0977	0.8326	Gap	5	16	0.0813	0.0792	1.0273	Gap	0	1	0	0.0132	0		LBU0249	aroH	chorismate mutase	+	64	258973	259167	1.1		psi-aroH	5.4.99.5	1.1		0.273			Ldb0313	hypothetical protein	LBUL_0271	Chorismate mutase
pro_v	pro_v	pro_v	pro_v	LBU0250	Ldb0314	LBUL_0272	4	4	0.0113	0	1.#INF		3	3	0.0077	0	1.#INF		3	3	0.0088	0	1.#INF		LBU0250	rmaH	MarR family transcriptional regulator	+	149	259226	259675	9.8	operon38.2.1	rmaH		9.8	MarR	0.184		K	Ldb0314	Putative transcriptional regulator (MarR family)	LBUL_0272	Transcriptional regulator
pro_v	pro_v	pro_v	dna_v	LBU0251	Ldb0315	LBUL_0273	1	7	0.0016	0.0278	0.0562		1	4	0.0015	0.0154	0.0996		0	3	0	0.0121	0		LBU0251	ansB	L-asparaginase	+	340	259657	260679	6.2	operon38.2.2	ansB	3.5.1.1	6.2	Asparaginase	0.276	Alanine And Aspartate Metabolism锟斤拷Cyanoamino Acid Metabolism锟斤拷Nitrogen Metabolism Reduction And Fixation	E	Ldb0315	Asparaginase	LBUL_0273	L-asparaginase
miss				LBU0252																					LBU0252	cof	conserved hypothetical protein	+	94	260802	261086	15.4		psi-Cof1		15.4		0.173		R
miss				LBU0253																					LBU0253		putative hydrolase	+	169	261124	261633	15.4		psi-Cof2		15.4	Hydrolase	0.208		R
dna_v	dna_v	dna_v	dna_v	LBU0254	Ldb0318	LBUL_0275	0	2	0	0.0124	0		0	1	0	0.0062	0		0	1	0	0.0062	0		LBU0254	mscL	large conductance mechanosensitive channel	+	158	261719	262195	14.1		mscL		14.1	MscL	0.305		M	Ldb0318	Large-conductance mechanosensitive channel	LBUL_0275	Large-conductance mechanosensitive channel
dna_v	dna_v	dna_v	dna_v	LBU0255	Ldb0319	LBUL_0276	0	2	0	0.0037	0		0	4	0	0.0102	0		0	2	0	0.0063	0		LBU0255	natC	putative nicotinate phosphoribosyltransferase	-	507	263798	262275	4.8		natC2	2.4.2.11	4.8	NAPRTase	0.392	Nicotinate And Nicotinamide Metabolism	H	Ldb0319	Nicotinate phosphoribosyltransferase	LBUL_0276	Nicotinic acid phosphoribosyltransferase
miss				LBU0256																					LBU0256		conserved hypothetical protein	-	231	264513	263818	14.4		psi-Tra86		14.4	rve	0.281		L
miss				LBU0257																					LBU0257		conserved hypothetical protein	-	101	264846	264541	14.4		psi-Tra85		14.4		0.224		L
equal	equal	equal	equal	LBU0258	Ldb0322	LBUL_0279	0	0	0	0	-1.#IND		0	0	0	0	-1.#IND		0	0	0	0	-1.#IND		LBU0258	entB	pyrazinamidase/nicotinamidase	-	184	265562	265008	4.4		entB	3.5.1.-	4.4	Isochorismatase	0.267	Nicotinate And Nicotinamide Metabolism	Q	Ldb0322	Nicotinamidase	LBUL_0279	Amidase
gap	gap	gap	pro_v	LBU0259	Ldb0323	LBUL_0280	0	2	0	0.0065	0	Gap	6	13	0.0102	0.0274	0.3723	Gap	6	13	0.0102	0.0274	0.3723		LBU0259		hypothetical protein	+	290	265817	266689	10.1		yihD		10.1		0.176			Ldb0323	hypothetical protein	LBUL_0280	hypothetical protein
pro_v	pro_v	pro_v	pro_v	LBU0260	Ldb0324	LBUL_0281	2	2	0.0105	0	1.#INF		1	1	0.0059	0	1.#INF		1	1	0.0045	0	1.#INF		LBU0260		conserved hypothetical protein	-	88	266948	266682	15.3				15.3	DUF1294	0.188		S	Ldb0324	hypothetical protein	LBUL_0281	Predicted membrane protein
pro_v	pro_v	pro_v	pro_v	LBU0261	Ldb0325	LBUL_0282	15	40	0.0627	0.1011	0.6201		16	42	0.0657	0.1074	0.6113		1	3	0.002	0.0073	0.2746		LBU0261	mutT	conserved hypothetical protein	-	185	267601	267044	12.2		psi-mutT		12.2		0.237		R	Ldb0325	Putative hydrolase (NUDIX family)	LBUL_0282	ADP-ribose pyrophosphatase
miss	pro_v			LBU0262	Ldb0326		1	4	0.0009	0.0107	0.0825														LBU0262		transposase	+	432	267988	269286	14.4		tnpB		14.4	Transposase_35	0.264		L	Ldb0326	Putative Transposase
pro_v	equal	pro_v	pro_v	LBU0263	Ldb0327	LBUL_0283	0	0	0	0	-1.#IND		4	11	0.0246	0.1127	0.2181		4	11	0.0246	0.1127	0.2181		LBU0263		hypothetical protein	+	108	269517	269843	15.3				15.3		0.313			Ldb0327	hypothetical protein	LBUL_0283	hypothetical protein
gap	gap	gap	pro_v	LBU0264	Ldb0328	LBUL_0284	0	0	0	0	-1.#IND	Gap	6	12	0.0498	0.1052	0.4733	Gap	7	13	0.0418	0.0754	0.5535		LBU0264		hypothetical protein	+	60	270031	270213	15.3				15.3		0.251			Ldb0328	Hypothetical membrane protein	LBUL_0284	hypothetical protein
dna_v	dna_v	dna_v	equal	LBU0265	Ldb0330	LBUL_0286	0	3	0	0.0156	0		0	3	0	0.0156	0		0	0	0	0	-1.#IND		LBU0265		ABC-type transport system permease protein	-	266	271743	270943	7.1	operon39.2.2	drrB		7.1		0.267			Ldb0330	ABC transporter, permease protein	LBUL_0286	ABC-type transport system, permease component
pro_v	pro_v	pro_v	pro_v	LBU0266	Ldb0331	LBUL_0287	3	10	0.0055	0.0344	0.1605		4	14	0.0089	0.0565	0.157		3	8	0.0066	0.0294	0.2253		LBU0266	mntB	ABC-type transport system ATP-binding protein	-	236	272450	271740	7.1	operon39.2.1	mntB		7.1	ABC_tran	0.254		P	Ldb0331	ABC transporter, ATP-binding protein	LBUL_0287	ABC-type Mn/Zn transport system, ATPase component
miss		gap		LBU0267		LBUL_0290							4	8	0.0074	0.0248	0.3008	Gap							LBU0267		conserved hypothetical protein	+	244	273118	273852	15.2				15.2		0.169					LBUL_0290	serine/threonine protein kinase and beta-lactam (PASTA) domains
pro_v	dna_v	pro_v	pro_v	LBU0268	Ldb0336	LBUL_0291	0	5	0	0.0218	0		2	6	0.0047	0.0174	0.2676		2	11	0.0047	0.0401	0.1162		LBU0268		conserved hypothetical protein	+	222	274723	275391	13.2				13.2		0.238			Ldb0336	hypothetical protein	LBUL_0291	hypothetical protein
dna_v	dna_v	dna_v	dna_v	LBU0269	Ldb0338	LBUL_0293	0	4	0	0.0109	0		0	4	0	0.011	0		0	4	0	0.011	0		LBU0269	trpS	tryptophanyl-tRNA synthetase	+	341	275712	276737	13.1	operon40.2.1	trpS	6.1.1.2	13.1	tRNA-synt_1b	0.402	Tryptophan Metabolism锟斤拷Aminoacyl-Trna Biosynthesis	J	Ldb0338	Tryptophanyl-tRNA synthetase	LBUL_0293	Tryptophanyl-tRNA synthetase
pro_v	pro_v	pro_v	dna_v	LBU0270	Ldb0339	LBUL_0294	2	3	0.0057	0.0059	0.9592		2	2	0.0062	0	1.#INF		0	1	0	0.0063	0		LBU0270	comEB	dCMP deaminase	+	160	276739	277221	2.1	operon40.2.2	comEB	3.5.4.5	2.1	dCMP_cyt_deam	0.208	Pyrimidine Metabolism锟斤拷Type 锟斤拷 Secretion System (Comeb)	F	Ldb0339	Putative dCMP deaminase	LBUL_0294	Deoxycytidylate deaminase
pro_v	pro_v	pro_v	pro_v	LBU0271	Ldb0341	LBUL_0296	1	2	0.0006	0.0011	0.5474		4	10	0.0023	0.0117	0.1979		3	8	0.0017	0.0106	0.1632		LBU0271	mgtA	magnesium-translocating P-type ATPase	+	896	278176	280866	7.5		mgtA	3.6.3.2	7.5	Cation_ATPase_N	0.312		P	Ldb0341	Cation transporting P-type ATPase (probable Mg2+ transporter)	LBUL_0296	Cation transport ATPase
pro_v	dna_v	pro_v	pro_v	LBU0272	Ldb0342	LBUL_0297	0	3	0	0.0065	0		1	4	0.0008	0.0044	0.178		1	5	0.0008	0.008	0.0973		LBU0272	metS	methionyl-tRNA synthetase	+	660	281002	282984	13.1	operon41.4.1	metS	6.1.1.10	13.1	tRNA-synt_1e	0.409	Methionine Metabolism锟斤拷Selenoamino Acid Metabolism锟斤拷Aminoacyl-Trna Biosynthesis	J	Ldb0342	Methionyl-tRNA synthetase	LBUL_0297	Methyonyl-tRNA synthetase
pro_v	pro_v	equal	pro_v	LBU0273	Ldb0343	LBUL_0298	1	4	0.0015	0.016	0.094		0	0	0	0	-1.#IND		1	4	0.0015	0.016	0.094		LBU0273	tatD	TatD family deoxyribonuclease	+	259	282984	283763	12.1	operon41.4.2	tatD	3.1.21.-	12.1	TatD_DNase	0.263		L	Ldb0343	Deoxyribonuclease (TatD family)	LBUL_0298	Mg-dependent DNase
pro_v	pro_v	pro_v	dna_v	LBU0274	Ldb0344	LBUL_0299	1	5	0.0021	0.0203	0.1027		1	2	0.0021	0.0049	0.4258		0	3	0	0.015	0		LBU0274		conserved hypothetical protein	+	190	283747	284319	12.2	operon41.4.3		3.1.26.8	12.2	Toprim	0.226		L	Ldb0344	hypothetical protein	LBUL_0299	Ribonuclease M5 (Toprim domain)
pro_v	pro_v	pro_v	dna_v	LBU0275	Ldb0345	LBUL_0300	4	8	0.0077	0.013	0.5883		4	10	0.0077	0.0192	0.3996		0	4	0	0.0122	0		LBU0275	ksgA	dimethyladenosine transferase	+	296	284294	285184	13.4	operon41.4.4	ksgA	2.1.1.-	13.4	RrnaAD	0.243	Histidine Metabolism锟斤拷Tryptophan Metabolism锟斤拷Aminophosphonate Metabolism锟斤拷Selenoamino Acid Metabolism	J	Ldb0345	Dimethyladenosine transferase (16S rRNA dimethylase)	LBUL_0300	Dimethyladenosine transferase (rRNA methylation)
equal	equal	equal	equal	LBU0276	Ldb0346	LBUL_0301	0	0	0	0	-1.#IND		0	0	0	0	-1.#IND		0	0	0	0	-1.#IND		LBU0276		conserved hypothetical protein	+	83	285244	285495	15.1				15.1	DUF1021	0.24		S	Ldb0346	hypothetical protein	LBUL_0301	hypothetical protein
pro_v	pro_v	pro_v	pro_v	LBU0277	Ldb0347	LBUL_0302	2	5	0.0038	0.0141	0.2695		1	4	0.002	0.0145	0.1351		1	1	0.002	0	1.#INF		LBU0277	purR	Pur operon transcriptional repressor	+	276	285602	286432	9.1		purR	2.4.2.-	9.1	Pribosyltran	0.267		F	Ldb0347	Purine operon repressor	LBUL_0302	Adenine/guanine phosphoribosyltransferase related PRPP-binding protein
pro_v	pro_v	pro_v	pro_v	LBU0278	Ldb0348	LBUL_0303	5	6	0.0048	0.0047	1.022		5	7	0.0051	0.0068	0.7498		4	5	0.0037	0.0021	1.7976		LBU0278	glmU	UDP-N-acetylglucosamine pyrophosphorylase	+	461	286494	287879	10.2		glmU	2.7.7.23	10.2	IspD	0.312	Aminosugars Metabolism	M	Ldb0348	UDP-N-acetylglucosamine pyrophosphorylase	LBUL_0303	N-acetylglucosamine-1-phosphate uridyltransferase, nucleotidyltransferase and I-patch acetyltransferase domains
gap	gap	pro_v	gap	LBU0279	Ldb0349	LBUL_0304	1	3	0.0022	0.0132	0.1646	Gap	1	3	0.002	0.0122	0.1652		0	0	0	0	-1.#IND	Gap	LBU0279		conserved hypothetical protein	+	251	288049	288804	15.1		guxA		15.1	RAP1	0.366			Ldb0349	hypothetical protein	LBUL_0304	hypothetical protein
dna_v	dna_v	dna_v	equal	LBU0280	Ldb0350	LBUL_0305	0	1	0	0.0029	0		0	1	0	0.0029	0		0	0	0	0	-1.#IND		LBU0280		ribose-phosphate pyrophosphokinase	+	326	289034	290014	2.3		prsA	2.7.6.1	2.3	Pribosyltran	0.46	Ppp, Purine Metabolism	F	Ldb0350	Ribose-phosphate pyrophosphokinase	LBUL_0305	Phosphoribosylpyrophosphate synthetase
pro_v	pro_v	pro_v	pro_v	LBU0281	Ldb0351	LBUL_0306	2	7	0.0024	0.0171	0.1393		1	7	0.0012	0.0193	0.0618		1	2	0.0012	0.0021	0.5603		LBU0281		HD superfamily phosphohydrolase	-	437	291399	290086	15.1				15.1	HD	0.283		R	Ldb0351	Phosphohydrolase (HD superfamily)	LBUL_0306	HD superfamily phosphohydrolase
dna_v	equal	dna_v	dna_v	LBU0282	Ldb0352	LBUL_0307	0	0	0	0	-1.#IND		0	1	0	0.007	0		0	1	0	0.007	0		LBU0282		conserved hypothetical protein	+	132	291539	291937	15.1				15.1		0.289			Ldb0352	hypothetical protein	LBUL_0307	hypothetical protein
pro_v	equal	pro_v	pro_v	LBU0283	Ldb0353	LBUL_0308	0	0	0	0	-1.#IND		1	2	0.0027	0.0052	0.5218		1	2	0.0027	0.0052	0.5218		LBU0283	rpoE	DNA-directed RNA polymerase delta subunit	+	189	291983	292552	8.2		rpoE	2.7.7.6	8.2	RNA_pol_delta	0.44	Rna Polymerase	K	Ldb0353	DNA-directed RNA polymerase, delta subunit	LBUL_0308	DNA-directed RNA polymerase, delta subunit
pro_v	pro_v	pro_v	pro_v	LBU0284	Ldb0354	LBUL_0309	2	4	0.0017	0.0059	0.2833		2	4	0.0017	0.0059	0.2831		4	4	0.0034	0	1.#INF		LBU0284	pyrG	CTP synthase	+	539	292669	294288	2.4		pyrG	6.3.4.2	2.4	GATase	0.404	Pyrimidine Metabolism	F	Ldb0354	CTP synthase	LBUL_0309	CTP synthase (UTP-ammonia lyase)
pro_v	pro_v	pro_v	dna_v	LBU0285	Ldb0355	LBUL_0310	1	4	0.0009	0.0068	0.1399		1	2	0.0009	0.0022	0.4212		0	2	0	0.0045	0		LBU0285	murA	UDP-N-acetylglucosamine 1-carboxyvinyltransferase	+	423	294408	295679	10.2		murA	2.5.1.7	10.2	EPSP_synthase	0.278	Aminosugars Metabolism	M	Ldb0355	UDP-N-acetylglucosamine1-carboxyvinyltransferase	LBUL_0310	UDP-N-acetylglucosamine enolpyruvyl transferase
equal	equal	equal	equal	LBU0286	Ldb0356	LBUL_0311	0	0	0	0	-1.#IND		0	0	0	0	-1.#IND		0	0	0	0	-1.#IND		LBU0286	rpmE	50S ribosomal protein L31	+	96	295740	296030	13.4		rpmE		13.4	Ribosomal_L31	0.351	Ribosome	J	Ldb0356	50S ribosomal protein L31	LBUL_0311	Ribosomal protein L31
pro_v	pro_v	pro_v	equal	LBU0287	Ldb0357	LBUL_0312	2	2	0.0023	0	1.#INF		2	2	0.0023	0	1.#INF		0	0	0	0	-1.#IND		LBU0287	murF	UDP-N-acetylmuramoylalanyl-D-glutamyl-2,6-diaminopimelate--D-alanyl-D-alanyl ligase	+	455	296138	297505	10.2	operon42.2.1	murF	6.3.2.10	10.2	Mur_ligase	0.311	Lysine Biosynthesis锟斤拷Peptidoglycan Biosynthesis	M	Ldb0357	UDP-N-acetylmuramoylalanyl-D-glutamyl-2, 6-diaminopimelate-D-alanyl-D-alanine ligase	LBUL_0312	UDP-N-acetylmuramyl pentapeptide synthase
dna_v	dna_v	equal	dna_v	LBU0288	Ldb0358	LBUL_0313	0	1	0	0.0019	0		0	0	0	0	-1.#IND		0	1	0	0.0019	0		LBU0288	deaD	ATP-dependent RNA helicase DeaD	+	483	297515	298966	8.3	operon42.2.2	deaD		8.3	Helicase_C	0.313		L	Ldb0358	ATP-dependent helicase (DEAD/DEAH box family)	LBUL_0313	Superfamily II DNA and RNA helicase
pro_v	pro_v	equal	pro_v	LBU0289	Ldb0359	LBUL_0314	1	1	0.0039	0	1.#INF		0	0	0	0	-1.#IND		1	1	0.0039	0	1.#INF		LBU0289	acpS	holo-(acyl-carrier-protein) synthase	+	137	299051	299464	3.1	operon43.2.1	acpS	2.7.8.7	3.1	ACPS	0.202	Pantothenate And Coa Biosynthesis	I	Ldb0359	Holo-[acyl-carrier protein] synthase	LBUL_0314	Phosphopantetheinyl transferase (holo-ACP synthase)
pro_v	pro_v	pro_v	pro_v	LBU0290	Ldb0360	LBUL_0315	2	6	0.0035	0.0076	0.4582		4	5	0.0049	0.0025	1.9278		2	5	0.0035	0.0051	0.6904		LBU0290	alr	putative alanine racemase	+	376	299461	300591	10.2	operon43.2.2	alr	5.1.1.1	10.2	Ala_racemase_C	0.269	Alanine And Aspartate Metabolism锟斤拷D-Alanine Metabolism	M	Ldb0360	Alanine racemase	LBUL_0315	Alanine racemase
pro_v	dna_v	pro_v	pro_v	LBU0291	Ldb0361	LBUL_0316	0	4	0	0.0222	0		1	4	0.0022	0.0125	0.1796		1	2	0.0022	0.0097	0.2318		LBU0291		conserved hypothetical protein	-	232	301343	300645	15.1				15.1		0.381			Ldb0361	hypothetical protein	LBUL_0316	CBS domain containing protein
dna_v	dna_v	dna_v	dna_v	LBU0292	Ldb0362	LBUL_0317	0	3	0	0.0157	0		0	4	0	0.0213	0		0	3	0	0.0158	0		LBU0292	pth	peptidyl-tRNA hydrolase	+	185	301567	302124	13.4	operon44.2.1	pth	3.1.1.29	13.4	Pept_tRNA_hydro	0.248		J	Ldb0362	Peptidyl-tRNA hydrolase	LBUL_0317	Peptidyl-tRNA hydrolase
gap	gap	gap	pro_v	LBU0293	Ldb0363	LBUL_0318	8	13	0.0033	0.005	0.6568	Gap	4	8	0.0016	0.0054	0.295	Gap	8	17	0.0033	0.0105	0.3158		LBU0293	mfd	transcription-repair coupling factor	+	1163	302141	305632	12.2	operon44.2.2	mfd		12.2	Helicase_C	0.249		L	Ldb0363	Transcription-repair coupling factor	LBUL_0318	Transcription-repair coupling factor (superfamily II helicase)
dna_v	equal	dna_v	dna_v	LBU0294	Ldb0364	LBUL_0319	0	0	0	0	-1.#IND		0	1	0	0.0114	0		0	1	0	0.0114	0		LBU0294	hslR	putative ribosome-associated heat shock protein	+	80	305701	305943	15.1		hslR		15.1	S4	0.303		J	Ldb0364	Putative ribosome-associated heat shock protein	LBUL_0319	Ribosome-associated heat shock protein implicated in the recycling of the 50S subunit (S4 paralog)
pro_v	pro_v	pro_v	dna_v	LBU0295	Ldb0365	LBUL_0320	1	1	0.0043	0	1.#INF		1	2	0.0043	0.0071	0.6045		0	1	0	0.0071	0		LBU0295		hypothetical protein	+	126	306009	306389	11.1	operon45.2.1			11.1	DivIC	0.362		D	Ldb0365	hypothetical protein	LBUL_0320	Septum formation initiator
pro_v	equal	pro_v	pro_v	LBU0296	Ldb0366	LBUL_0321	0	0	0	0	-1.#IND		1	2	0.0046	0.0077	0.5904		1	2	0.0046	0.0077	0.5904		LBU0296		putative ribosomal protein S1	+	117	306389	306742	13.4	operon45.2.2		2.7.7.8	13.4	S1	0.283		J	Ldb0366	Putative RNA-binding protein	LBUL_0321	RNA binding protein (S1 domain)
pro_v	pro_v	pro_v	dna_v	LBU0297	Ldb0367	LBUL_0322	3	5	0.004	0.0021	1.9334		3	4	0.004	0	1.#INF		0	1	0	0.0021	0		LBU0297		putative cell cycle protein	+	431	306790	308085	11.1			6.-.-.-	11.1	ATP_bind_3	0.181		D	Ldb0367	hypothetical protein	LBUL_0322	tRNA(Ile)-lysidine synthetase, MesJ
pro_v	pro_v	pro_v	pro_v	LBU0298	Ldb0368	LBUL_0323	2	3	0.0018	0	1.#INF		4	5	0.0034	0	1.#INF		4	4	0.003	0	1.#INF		LBU0298	ftsH	cell division protein FtsH	+	737	308156	310369	11.1		ftsH	3.4.24.-	11.1	TolA	0.322		O	Ldb0368	Cell division protein FtsH	LBUL_0323	ATP-dependent Zn protease
pro_v	dna_v	pro_v	pro_v	LBU0299	Ldb0369	LBUL_0324	0	1	0	0.0031	0		1	3	0.0013	0.0062	0.2172		1	2	0.0013	0.0031	0.4348		LBU0299		heat shock protein HSP33	+	293	310414	311295	14.1				14.1	HSP33	0.276		O	Ldb0369	33 kDa chaperonin (Heat shock protein 33 homolog) (HSP33)	LBUL_0324	Disulfide bond chaperones of the HSP33 family
pro_v	pro_v	pro_v	dna_v	LBU0300	Ldb0370	LBUL_0325	2	3	0.0019	0.0017	1.126		2	4	0.0019	0.0034	0.5627		0	3	0	0.0052	0		LBU0300	oppA7	ABC-type oligopeptide transport system substrate-binding protein	+	541	311780	313405	7.2	operon46.2.1	oppA		7.2	SBP_bac_5	0.296		E	Ldb0370	Peptide binding protein	LBUL_0325	ABC-type oligopeptide transport system, periplasmic component
pro_v	pro_v	pro_v	pro_v	LBU0301	Ldb0371	LBUL_0326	2	6	0.0021	0.0118	0.1812		5	12	0.0055	0.0185	0.2974		3	8	0.0034	0.017	0.197		LBU0301	pepT1	peptidase T	+	428	313415	314701	13.2	operon46.2.2	pepT	3.4.11.-	13.2	Peptidase_M42	0.234		E	Ldb0371	Aminotripeptidase (peptidase T)	LBUL_0326	tripeptidase
pro_v	pro_v	dna_v	pro_v	LBU0302	Ldb0372	LBUL_0327	1	4	0.0011	0.0161	0.0709		0	2	0.0012	0.0066	0.1739		1	4	0.0023	0.0095	0.2424		LBU0302	dus	tRNA-dihydrouridine synthase	+	344	314815	315849	13.6		dus1	1.-.-.-	13.6	Oxidored_FMN	0.327		J	Ldb0372	Putative tRNA-dihydrouridine synthase	LBUL_0327	tRNA-dihydrouridine synthase
pro_v	pro_v	pro_v	pro_v	LBU0303	Ldb0374	LBUL_0329	1	1	0.0041	0	1.#INF		2	2	0.0072	0	1.#INF		1	1	0.003	0	1.#INF		LBU0303		hypothetical protein	+	134	317523	317927	15.3	operon47.2.1			15.3		0.18			Ldb0374	Hypothetical membrane protein	LBUL_0329	hypothetical protein
gap	gap	gap	pro_v	LBU0304	Ldb0375	LBUL_0330	7	11	0.019	0.0332	0.5716	Gap	6	11	0.0161	0.0385	0.4192	Gap	3	4	0.0058	0.0036	1.5984		LBU0304		GGDEF family protein	+	176	317953	318483	15.1	operon47.2.2			15.1	GGDEF	0.252		T	Ldb0375	Hypothetical membrane protein	LBUL_0330	Signal transduction diguanylate cyclase
miss				LBU0305																					LBU0305		conserved hypothetical protein	+	57	318535	318708	15.3				15.3		0.178
miss				LBU0306																					LBU0306	cysD1	O-acetylhomoserine sulfhydrylase	+	53	319460	319621	1.2		psi-cysD1	2.5.1.49	1.2	Cys_Met_Meta_PP	0.318		E
miss				LBU0307																					LBU0307	cysD2	O-acetylhomoserine (thiol)-lyase	+	390	319578	320750	1.2		psi-cysD2	2.5.1.49	1.2	Alum_res	0.276	Methionine Metabolism锟斤拷Cysteine Metabolism	E
pro_v	dna_v	pro_v	pro_v	LBU0308	Ldb0378	LBUL_0334	0	2	0	0.0097	0		1	2	0.0025	0.0048	0.5213		1	2	0.0025	0.0048	0.5196		LBU0308		diaphanous-like protein	-	202	321421	320813	15.3				15.3		0.357			Ldb0378	hypothetical protein	LBUL_0334	hypothetical protein
equal	equal	equal	equal	LBU0309	Ldb0382	LBUL_0338	0	0	0	0	-1.#IND		0	0	0	0	-1.#IND		0	0	0	0	-1.#IND		LBU0309		conserved hypothetical protein	+	153	322045	322506	9.1	operon48.4.1			9.1		0.174		T	Ldb0382	hypothetical protein	LBUL_0338	GAF domain-containing protein
pro_v	pro_v	pro_v	pro_v	LBU0310	Ldb0383	LBUL_0339	3	7	0.0016	0.0044	0.369		4	7	0.0021	0.0033	0.6403		1	2	0.0005	0.0011	0.4425		LBU0310	clpC	endopeptidase Clp ATP-binding chain C	+	819	322530	324989	14.1	operon48.4.2	clpC	3.4.21.-	14.1	Sigma54_activat	0.3		O	Ldb0383	ATP-dependent Clp protease, ATP-binding subunit	LBUL_0339	ATP-binding subunit of Clp protease and DnaK/DnaJ chaperones
dna_v	equal	dna_v	dna_v	LBU0311	Ldb0384	LBUL_0340	0	0	0	0	-1.#IND		0	1	0	0.0525	0		0	1	0	0.0525	0		LBU0311		hypothetical protein	+	62	325014	325202	15.3	operon48.4.3			15.3		0.19			Ldb0384	hypothetical protein	LBUL_0340	hypothetical protein
equal	equal	equal	equal	LBU0312	Ldb0385	LBUL_0341	0	0	0	0	-1.#IND		0	0	0	0	-1.#IND		0	0	0	0	-1.#IND		LBU0312		hypothetical protein	+	51	325202	325357	15.3	operon48.4.4			15.3		0.27			Ldb0385	hypothetical protein	LBUL_0341	hypothetical protein
pro_v	pro_v	dna_v	pro_v	LBU0313	Ldb0386	LBUL_0342	2	3	0.0009	0.0008	1.1302		0	1	0	0.0017	0		2	4	0.0009	0.0025	0.3527		LBU0313	rpoB	DNA-directed RNA polymerase beta subunit	+	1224	325559	329233	8.2	operon49.2.1	rpoB	2.7.7.6	8.2	RNA_pol_Rpb2_2	0.409	Rna Polymerase	K	Ldb0386	DNA-directed RNA polymerase beta chain	LBUL_0342	DNA-directed RNA polymerase, beta subunit/140 kD subunit
pro_v	pro_v	pro_v	pro_v	LBU0314	Ldb0387	LBUL_0343	2	4	0.0008	0.0025	0.3409		1	5	0.0004	0.004	0.1054		3	5	0.0013	0.0015	0.8329		LBU0314	rpoC	DNA-directed RNA polymerase beta' subunit	+	1221	329249	332914	8.2	operon49.2.2	rpoC	2.7.7.6	8.2	RNA_pol_Rpb1_4	0.466	Rna Polymerase	K	Ldb0387	DNA-directed RNA polymerase beta' chain	LBUL_0343	DNA-directed RNA polymerase, beta' subunit/160 kD subunit
equal	equal	equal	equal	LBU0315	Ldb0388	LBUL_0344	0	0	0	0	-1.#IND		0	0	0	0	-1.#IND		0	0	0	0	-1.#IND		LBU0315		conserved hypothetical protein	-	186	333542	332982	15.1			3.4.99.-	15.1		0.17			Ldb0388	Hypothetical membrane protein	LBUL_0344	Type II secretory pathway, prepilin signal peptidase PulO related peptidase
equal	equal	equal	equal	LBU0316	Ldb0392	LBUL_0346	0	0	0	0	-1.#IND		0	0	0	0	-1.#IND		0	0	0	0	-1.#IND		LBU0316	rpsL	30S ribosomal protein S12	+	135	334258	334665	13.4	operon50.3.1	rpsL		13.4	Ribosomal_S12	0.394	Ribosome	J	Ldb0392	30S ribosomal protein S12	LBUL_0346	Ribosomal protein S12
dna_v	dna_v	equal	dna_v	LBU0317	Ldb0393	LBUL_0347	0	1	0	0.0061	0		0	0	0	0	-1.#IND		0	1	0	0.0061	0		LBU0317	rpsG	30S ribosomal protein S7	+	156	334681	335151	13.4	operon50.3.2	rpsG		13.4	Ribosomal_S7	0.462	Ribosome	J	Ldb0393	30S ribosomal protein S7	LBUL_0347	Ribosomal protein S7
pro_v	pro_v	dna_v	pro_v	LBU0318	Ldb0394	LBUL_0348	1	3	0.0007	0.0028	0.2554		0	2	0	0.0028	0		1	3	0.0007	0.0028	0.2554		LBU0318	fusA	translation elongation factor G	+	694	335185	337269	13.5	operon50.3.3	fusA		13.5	GTP_EFTU_D2	0.516		J	Ldb0394	Translation elongation factor G (EF-G)	LBUL_0348	Translation elongation factor (GTPase)
dna_v	equal	dna_v	dna_v	LBU0319	Ldb0395	LBUL_0349	0	0	0	0	-1.#IND		0	1	0	0.0092	0		0	1	0	0.0092	0		LBU0319	rpsJ	ribosomal protein S10	+	102	337656	337964	13.4	operon51.23.1	rpsJ		13.4	Ribosomal_S10	0.439	Ribosome	J	Ldb0395	30S ribosomal protein S10	LBUL_0349	Ribosomal protein S10
dna_v	equal	dna_v	dna_v	LBU0320	Ldb0396	LBUL_0350	0	0	0	0	-1.#IND		0	1	0	0.0047	0		0	1	0	0.0047	0		LBU0320	rplC	ribosomal protein L3	+	209	337990	338619	13.4	operon51.23.2	rplC		13.4	Ribosomal_L3	0.433	Ribosome	J	Ldb0396	50S ribosomal protein L3	LBUL_0350	Ribosomal protein L3
equal	equal	equal	equal	LBU0321	Ldb0397	LBUL_0351	0	0	0	0	-1.#IND		0	0	0	0	-1.#IND		0	0	0	0	-1.#IND		LBU0321	rplD	ribosomal protein L4	+	205	338634	339251	13.4	operon51.23.3	rplD		13.4	Ribosomal_L4	0.445	Ribosome	J	Ldb0397	50S ribosomal protein L4	LBUL_0351	Ribosomal protein L4
equal	equal	equal	equal	LBU0322	Ldb0398	LBUL_0352	0	0	0	0	-1.#IND		0	0	0	0	-1.#IND		0	0	0	0	-1.#IND		LBU0322	rplW	ribosomal protein L23	+	98	339251	339547	13.4	operon51.23.4	rplW		13.4	Ribosomal_L23	0.516	Ribosome	J	Ldb0398	50S ribosomal protein L23	LBUL_0352	Ribosomal protein L23
dna_v	equal	dna_v	dna_v	LBU0323	Ldb0399	LBUL_0353	0	0	0	0	-1.#IND		0	1	0	0.0035	0		0	1	0	0.0035	0		LBU0323	rplB	50S ribosomal protein L2	+	278	339573	340409	13.4	operon51.23.5	rplB		13.4	Ribosomal_L2	0.434	Ribosome	J	Ldb0399	50S ribosomal protein L2	LBUL_0353	Ribosomal protein L2
dna_v	dna_v	dna_v	equal	LBU0324	Ldb0400	LBUL_0354	0	1	0	0.0243	0		0	1	0	0.0243	0		0	0	0	0	-1.#IND		LBU0324	rpsS	30S ribosomal protein S19	+	91	340427	340702	13.4	operon51.23.6	rpsS		13.4	Ribosomal_S19	0.414	Ribosome	J	Ldb0400	30S ribosomal protein S19	LBUL_0354	Ribosomal protein S19
equal	equal	equal	equal	LBU0325	Ldb0401	LBUL_0355	0	0	0	0	-1.#IND		0	0	0	0	-1.#IND		0	0	0	0	-1.#IND		LBU0325	rplV	ribosomal protein L22	+	117	340724	341077	13.4	operon51.23.7	rplV		13.4	Ribosomal_L22	0.405	Ribosome	J	Ldb0401	50S ribosomal protein L22	LBUL_0355	Ribosomal protein L22
pro_v	pro_v	pro_v	dna_v	LBU0326	Ldb0402	LBUL_0356	1	4	0.0023	0.0234	0.0968		1	2	0.0023	0.0094	0.2412		0	2	0	0.0139	0		LBU0326	rpsC	ribosomal protein S3	+	223	341091	341762	13.4	operon51.23.8	rpsC		13.4	Ribosomal_S3_N	0.469	Ribosome	J	Ldb0402	30S ribosomal protein S3	LBUL_0356	Ribosomal protein S3
equal	equal	equal	equal	LBU0327	Ldb0403	LBUL_0357	0	0	0	0	-1.#IND		0	0	0	0	-1.#IND		0	0	0	0	-1.#IND		LBU0327	rplP	ribosomal protein L16	+	147	341762	342205	13.4	operon51.23.9	rplP		13.4	Ribosomal_L10e	0.432	Ribosome	J	Ldb0403	50S ribosomal protein L16	LBUL_0357	Ribosomal protein L16
equal	equal	equal	equal	LBU0328	Ldb0404	LBUL_0358	0	0	0	0	-1.#IND		0	0	0	0	-1.#IND		0	0	0	0	-1.#IND		LBU0328	rpmC	ribosomal protein L29	+	69	342183	342392	13.4	operon51.23.10	rpmC		13.4	Ribosomal_L29	0.55	Ribosome	J	Ldb0404	50S ribosomal protein L29	LBUL_0358	Ribosomal protein L29
pro_v	pro_v	pro_v	equal	LBU0329	Ldb0405	LBUL_0359	1	1	0.0057	0	1.#INF		1	1	0.0057	0	1.#INF		0	0	0	0	-1.#IND		LBU0329	rpsQ	ribosomal protein S17	+	88	342411	342677	13.4	operon51.23.11	rpsQ		13.4	Ribosomal_S17	0.538	Ribosome	J	Ldb0405	30S ribosomal protein S17	LBUL_0359	Ribosomal protein S17
pro_v	pro_v	equal	pro_v	LBU0330	Ldb0406	LBUL_0360	1	1	0.0034	0	1.#INF		0	0	0	0	-1.#IND		1	1	0.0034	0	1.#INF		LBU0330	rplN	ribosomal protein L14	+	122	342708	343076	13.4	operon51.23.12	rplN		13.4	Ribosomal_L14	0.384	Ribosome	J	Ldb0406	50S ribosomal protein L14	LBUL_0360	Ribosomal protein L14
pro_v	pro_v	pro_v	pro_v	LBU0331	Ldb0407	LBUL_0361	2	2	0.0127	0	1.#INF		1	2	0.0063	0.0134	0.4705		1	2	0.0063	0.0134	0.4703		LBU0331	rplX	50S ribosomal protein L24	+	91	343057	343332	13.4	operon51.23.13	rplX		13.4		0.409	Ribosome	J	Ldb0407	50S ribosomal protein L24	LBUL_0361	Ribosomal protein L24
dna_v	dna_v	equal	dna_v	LBU0332	Ldb0408	LBUL_0362	0	1	0	0.0053	0		0	0	0	0	-1.#IND		0	1	0	0.0053	0		LBU0332	rplE	50S ribosomal protein L5	+	180	343352	343894	13.4	operon51.23.14	rplE		13.4	Ribosomal_L5	0.457	Ribosome	J	Ldb0408	50S ribosomal protein L5	LBUL_0362	Ribosomal protein L5
equal	equal	equal	equal	LBU0333	Ldb0409	LBUL_0363	0	0	0	0	-1.#IND		0	0	0	0	-1.#IND		0	0	0	0	-1.#IND		LBU0333	rpsN	30S ribosomal protein S14	+	61	343909	344094	13.4	operon51.23.15	rpsN		13.4	Ribosomal_S14	0.303	Ribosome	J	Ldb0409	30S ribosomal protein S14	LBUL_0363	Ribosomal protein S14
equal	equal	equal	equal	LBU0334	Ldb0410	LBUL_0364	0	0	0	0	-1.#IND		0	0	0	0	-1.#IND		0	0	0	0	-1.#IND		LBU0334	rpsH	30S ribosomal protein S8	+	132	344117	344515	13.4	operon51.23.16	rpsH		13.4	Ribosomal_S8	0.539	Ribosome	J	Ldb0410	30S ribosomal protein S8	LBUL_0364	Ribosomal protein S8
equal	equal	equal	equal	LBU0335	Ldb0411	LBUL_0365	0	0	0	0	-1.#IND		0	0	0	0	-1.#IND		0	0	0	0	-1.#IND		LBU0335	rplF	ribosomal protein L6	+	176	344540	345070	13.4	operon51.23.17	rplF		13.4	Ribosomal_L6	0.446	Ribosome	J	Ldb0411	50S ribosomal protein L6	LBUL_0365	Ribosomal protein L6P
dna_v	equal	dna_v	dna_v	LBU0336	Ldb0412	LBUL_0366	0	0	0	0	-1.#IND		0	1	0	0.0079	0		0	1	0	0.0079	0		LBU0336	rplR	50S ribosomal protein L18	+	119	345097	345456	13.4	operon51.23.18	rplR		13.4	Ribosomal_L18p	0.43	Ribosome	J	Ldb0412	50S Ribosomal protein L18	LBUL_0366	Ribosomal protein L18
dna_v	dna_v	dna_v	equal	LBU0337	Ldb0413	LBUL_0367	0	1	0	0.0056	0		0	1	0	0.0056	0		0	0	0	0	-1.#IND		LBU0337	rpsE	ribosomal protein S5	+	170	345473	345985	13.4	operon51.23.19	rpsE		13.4	Ribosomal_S5_C	0.448	Ribosome	J	Ldb0413	30S ribosomal protein S5	LBUL_0367	Ribosomal protein S5
dna_v	dna_v	equal	dna_v	LBU0338	Ldb0414	LBUL_0368	0	1	0	0.0153	0		0	0	0	0	-1.#IND		0	1	0	0.0153	0		LBU0338	rpmD	50S ribosomal protein L30	+	61	345997	346182	13.4	operon51.23.20	rpmD		13.4	Ribosomal_L30	0.343	Ribosome	J	Ldb0414	50S Ribosomal protein L30	LBUL_0368	Ribosomal protein L30
equal	equal	equal	equal	LBU0339	Ldb0415	LBUL_0369	0	0	0	0	-1.#IND		0	0	0	0	-1.#IND		0	0	0	0	-1.#IND		LBU0339	rplO	ribosomal protein L15	+	146	346203	346643	13.4	operon51.23.21	rplO		13.4	L15	0.417	Ribosome	J	Ldb0415	50S ribosomal protein L15	LBUL_0369	Ribosomal protein L15
dna_v	equal	dna_v	dna_v	LBU0340	Ldb0416	LBUL_0370	0	0	0	0	-1.#IND		0	1	0	0.0048	0		0	1	0	0.0048	0		LBU0340	secY	putative preprotein translocase SecY subunit	+	431	346643	347938	11.4	operon51.23.22	secY		11.4	SecY	0.249	Protein Export	U	Ldb0416	Preprotein translocase, SecY subunit	LBUL_0370	Preprotein translocase subunit SecY
pro_v	pro_v	pro_v	pro_v	LBU0341	Ldb0417	LBUL_0371	1	5	0.0024	0.0391	0.061		1	5	0.0024	0.0393	0.0607		2	2	0.0048	0	1.#INF		LBU0341	adk	adenylate kinase	+	217	347949	348602	2.5	operon51.23.23	adk	2.7.4.3	2.5	ADK_lid	0.381	Purine Metabolism	F	Ldb0417	Adenylate kinase	LBUL_0371	Adenylate kinase
equal	equal	equal	equal	LBU0342	Ldb0418	LBUL_0372	0	0	0	0	-1.#IND		0	0	0	0	-1.#IND		0	0	0	0	-1.#IND		LBU0342	infA	translation initiation factor IF-1	+	73	348678	348899	13.5		infA		13.5	S1	0.382		J	Ldb0418	Translation initiation factor IF-1	LBUL_0372	Translation initiation factor 1
dna_v	equal	dna_v	dna_v	LBU0343	Ldb0420	LBUL_0374	0	0	0	0	-1.#IND		0	1	0.0035	0	1.#INF		0	1	0.0035	0	1.#INF		LBU0343	rpsM	ribosomal protein S13	+	116	349056	349406	13.4	operon52.4.1	rpsM		13.4	Ribosomal_S13	0.436	Ribosome	J	Ldb0420	30S ribosomal protein S13	LBUL_0374	Ribosomal protein S13
equal	equal	equal	equal	LBU0344	Ldb0421	LBUL_0375	0	0	0	0	-1.#IND		0	0	0	0	-1.#IND		0	0	0	0	-1.#IND		LBU0344	rpsK	30S ribosomal protein S11	+	129	349435	349824	13.4	operon52.4.2	rpsK		13.4	Ribosomal_S11	0.413	Ribosome	J	Ldb0421	30S ribosomal protein S11	LBUL_0375	Ribosomal protein S11
pro_v	equal	pro_v	pro_v	LBU0345	Ldb0422	LBUL_0376	0	0	0	0	-1.#IND		1	2	0.0013	0.0069	0.1848		1	2	0.0013	0.0069	0.1848		LBU0345	rpoA	DNA-directed RNA polymerase alpha subunit	+	312	349868	350806	8.2	operon52.4.3	rpoA	2.7.7.6	8.2	RNA_pol_A_CTD	0.367	Rna Polymerase	K	Ldb0422	DNA-directed RNA polymerase, alpha chain	LBUL_0376	DNA-directed RNA polymerase, alpha subunit/40 kD subunit
equal	equal	equal	equal	LBU0346	Ldb0423	LBUL_0377	0	0	0	0	-1.#IND		0	0	0	0	-1.#IND		0	0	0	0	-1.#IND		LBU0346	rplQ	50S ribosomal protein L17	+	127	350830	351213	13.4	operon52.4.4	rplQ		13.4	Ribosomal_L17	0.509	Ribosome	J	Ldb0423	50S ribosomal protein L17	LBUL_0377	Ribosomal protein L17
pro_v	pro_v	dna_v	pro_v	LBU0347	Ldb0424	LBUL_0378	1	1	0.0014	0	1.#INF		0	1	0	0.0033	0		1	2	0.0014	0.0033	0.425		LBU0347		ABC-type transport system ATP binding protein	+	282	351404	352252	7.1	operon53.4.1			7.1	ABC_tran	0.26		P	Ldb0424	Putative cobalt ABC transporter, ATP-binding protein	LBUL_0378	ABC-type cobalt transport system, ATPase component
dna_v	equal	dna_v	dna_v	LBU0348	Ldb0425	LBUL_0379	0	0	0	0	-1.#IND		0	1	0	0.0032	0		0	1	0	0.0032	0		LBU0348		ABC-type transport system ATP-binding protein	+	287	352228	353091	7.1	operon53.4.2			7.1	ABC_tran	0.166		P	Ldb0425	Putative cobalt ABC transporter, ATP-binding protein	LBUL_0379	ABC-type cobalt transport system, ATPase component
equal	equal	equal	equal	LBU0349	Ldb0426	LBUL_0380	0	0	0	0	-1.#IND		0	0	0	0	-1.#IND		0	0	0	0	-1.#IND		LBU0349		ABC-type transport system permease protein	+	265	353084	353881	7.1	operon53.4.3			7.1	CbiQ	0.217		P	Ldb0426	Putative cobalt ABC transporter, permease protein	LBUL_0380	ABC-type cobalt transport system, permease component CbiQ related transporter
equal	equal	equal	equal	LBU0350	Ldb0427	LBUL_0381	0	0	0	0	-1.#IND		0	0	0	0	-1.#IND		0	0	0	0	-1.#IND		LBU0350	truA	tRNA pseudouridine synthase A	+	262	353881	354669	13.4	operon53.4.4	truA	4.2.1.70	13.4	PseudoU_synth_1	0.263	Pyrimidine Metabolism	J	Ldb0427	tRNA pseudouridine synthase A	LBUL_0381	Pseudouridylate synthase
equal	equal	equal	equal	LBU0351	Ldb0428	LBUL_0382	0	0	0	0	-1.#IND		0	0	0	0	-1.#IND		0	0	0	0	-1.#IND		LBU0351	rplM	ribosomal protein L13	+	147	354775	355218	13.4	operon54.2.1	rplM		13.4	Ribosomal_L13	0.443	Ribosome	J	Ldb0428	50S ribosomal protein L13	LBUL_0382	Ribosomal protein L13
equal	equal	equal	equal	LBU0352	Ldb0429	LBUL_0383	0	0	0	0	-1.#IND		0	0	0	0	-1.#IND		0	0	0	0	-1.#IND		LBU0352	rpsI	30S ribosomal protein S9	+	131	355231	355626	13.4	operon54.2.2	rpsI		13.4	Ribosomal_S9	0.484	Ribosome	J	Ldb0429	30S ribosomal protein S9	LBUL_0383	Ribosomal protein S9
miss				LBU0353																					LBU0353		conserved hypothetical protein	+	75	356762	356989	7.2		psi-oppA1		7.2		0.28
miss				LBU0354																					LBU0354	oppA8	ABC-type oligopeptide transport system substrate-binding protein	+	248	356986	357732	7.2		psi-oppA2		7.2	SBP_bac_5	0.284		E
miss				LBU0355																					LBU0355	oppA9	ABC-type oligopeptide transport system substrate-binding protein	+	140	357698	358120	7.2		psi-oppA3		7.2	SBP_bac_5	0.209		E
pro_v	pro_v	pro_v	equal	LBU0356	Ldb0435	LBUL_0387	6	24	0.0124	0.121	0.1026		6	24	0.0123	0.121	0.1019		0	0	0	0	-1.#IND		LBU0356		ADP-ribose pyrophosphatase	+	207	358429	359052	12.2		mutT	3.6.1.13	12.2	NUDIX	0.331		F	Ldb0435	Hydrolase (MutT/NUDIX family)	LBUL_0387	ADP-ribose pyrophosphatase
miss				LBU0357																					LBU0357		conserved hypothetical protein	-	76	359373	359143	15.3				15.3		0.146
miss		pro_v		LBU0358		LBUL_1440							8	15	0.0243	0.0579	0.4198								LBU0358		conserved hypothetical protein	+	150	359700	360152	14.4		psi-tnpB1		14.4	Transposase_2	0.19					LBUL_1440	Transposase
miss				LBU0359																					LBU0359		conserved hypothetical protein	+	136	360287	360697	14.4		psi-tnpB2		14.4	Transposase_2	0.23		L
miss				LBU0360																					LBU0360	araJ	major facilitator family transporter	-	161	361744	361259	7.4		psi-araJ		7.4		0.214		G
pro_v	pro_v	pro_v	dna_v	LBU0361	Ldb0438	LBUL_0389	1	1	0.0024	0	1.#INF		1	2	0.0024	0.0058	0.4204		0	1	0	0.0057	0		LBU0361		conserved hypothetical protein	+	163	361847	362338	7.9				7.9		0.268		R	Ldb0438	hypothetical protein	LBUL_0389	Phospholipid-binding protein
gap	gap	gap	dna_v	LBU0362	Ldb0440	LBUL_0391	46	110	2.7294	1.3139	2.0774	Gap	46	111	2.7294	1.4313	1.907	Gap	0	1	0	0.0175	0		LBU0362		hypothetical protein	-	67	362801	362598	15.3				15.3		0.192			Ldb0440	hypothetical protein	LBUL_0391	hypothetical protein
pro_v	pro_v	dna_v	pro_v	LBU0363	Ldb0441	LBUL_0392	2	3	0.0023	0.0025	0.9246		0	1	0	0.0025	0		2	2	0.0023	0	1.#INF		LBU0363	aspC1	aspartate/tyrosine/aromatic aminotransferase	+	424	363030	364304	1.1	operon55.2.1	araT	2.6.1.1	1.1	Aminotran_5	0.298	Tyrosine Metabolism锟斤拷Phenylalanine Metabolism锟斤拷Phenylalanine,Tryosine And Tryptophan Biosynthesis	E	Ldb0441	Aromatic amino acid aminotransferase	LBUL_0392	Aspartate/tyrosine/aromatic aminotransferase
equal	equal	equal	equal	LBU0364	Ldb0442	LBUL_0393	0	0	0	0	-1.#IND		0	0	0	0	-1.#IND		0	0	0	0	-1.#IND		LBU0364	pfoR	putative regulatory protein	+	351	364291	365346	9.1	operon55.2.2	pfoR	2.7.1.69	9.1		0.249		R	Ldb0442	hypothetical protein	LBUL_0393	Predicted membrane protein, putative toxin regulator
miss				LBU0365																					LBU0365	oppA10	ABC-type oligopeptide transport system substrate-binding protein	+	130	365718	366110	7.2		psi-oppA		7.2	SBP_bac_5	0.346		E
pro_v	pro_v	pro_v	pro_v	LBU0366	Ldb0446	LBUL_0397	2	3	0.0206	0.0193	1.0665		1	1	0.0079	0	1.#INF		3	4	0.0287	0.0193	1.4842		LBU0366		hypothetical protein	+	51	366107	366262	15.3				15.3		0.368			Ldb0446	hypothetical protein	LBUL_0397	hypothetical protein
miss	pro_v			LBU0367	Ldb0447		2	6	0.0025	0.0101	0.2455														LBU0367		conserved hypothetical protein	+	370	366409	367521	15.1	operon56.2.1			15.1		0.219			Ldb0447	hypothetical protein
miss	dna_v			LBU0368	Ldb0448		0	5	0	0.0129	0														LBU0368		conserved hypothetical protein	+	355	367536	368603	15.1	operon56.2.2			15.1		0.165			Ldb0448	hypothetical protein
pro_v	dna_v	pro_v	pro_v	LBU0369	Ldb0449	LBUL_0399	0	2	0	0.008	0		1	4	0.0017	0.012	0.1423		1	4	0.0017	0.012	0.1423		LBU0369	gntR1	putative GntR family transcriptional regulator	+	233	368670	369371	9.6		gntR		9.6	DeoR	0.243		K	Ldb0449	Transcriptional regulator (GntR family)	LBUL_0399	Transcriptional regulator
pro_v	pro_v	pro_v	pro_v	LBU0370	Ldb0450	LBUL_0400	1	2	0.0014	0.0025	0.5603		4	6	0.0046	0.0064	0.722		3	6	0.0032	0.009	0.3553		LBU0370	rodC	teichoic acid biosynthesis protein	+	379	369534	370673	10.3	operon57.2.1	rodC	2.7.8.12	10.3	Glyphos_transf	0.252		M	Ldb0450	Putative CDP-glycerol:glycerophosphate glycerophosphotransferase	LBUL_0400	Glycosyl/glycerophosphate transferase
gap	gap	gap	pro_v	LBU0371	Ldb0451	LBUL_0401	3	7	0.0039	0.006	0.6471	Gap	2	10	0.0028	0.0141	0.1958	Gap	1	7	0.0011	0.012	0.0913		LBU0371		PST family polysaccharide transporter	+	474	370677	372101	10.3	operon57.2.2	cps1C		10.3	Polysacc_synt	0.28		R	Ldb0451	Putative polysaccharide repeat unit transport protein	LBUL_0401	Polysaccharide Transporter, PST family
pro_v	equal	pro_v	pro_v	LBU0372	Ldb0452	LBUL_0402	0	0	0	0	-1.#IND		1	2	0.0016	0.0093	0.1728		1	2	0.0016	0.0093	0.1728		LBU0372	tagA	teichoic acid biosynthesis protein A	+	244	372153	372887	10.3	operon58.3.1	tagA	2.4.1.187	10.3	Glyco_tran_WecB	0.292		M	Ldb0452	Glycosyltransferase	LBUL_0402	Teichoic acid biosynthesis protein
pro_v	dna_v	pro_v	pro_v	LBU0373	Ldb0453	LBUL_0403	0	1	0	0.0024	0		3	6	0.004	0.0073	0.5543		3	7	0.004	0.0097	0.4136		LBU0373		glycosyltransferase	+	366	372887	373987	10.3	operon58.3.2	EPS	2.4.1.-	10.3	Glycos_transf_1	0.217		M	Ldb0453	Glycosyltransferase	LBUL_0403	Glycosyltransferase
pro_v	pro_v	pro_v	dna_v	LBU0374	Ldb0454	LBUL_0404	1	3	0.0022	0.0083	0.2645		1	4	0.0022	0.0127	0.1744		0	1	0	0.0041	0		LBU0374		conserved hypothetical protein	+	233	373984	374685	10.3	operon58.3.3	sur1		10.3	Caps_synth	0.267		M	Ldb0454	Glycosyltransferase	LBUL_0404	Mannosyltransferase OCH1 related enzyme
pro_v	pro_v	dna_v	pro_v	LBU0375	Ldb0455	LBUL_0405	1	1	0.0014	0	1.#INF		0	2	0	0.0121	0		1	3	0.0014	0.0122	0.1156		LBU0375	nadE	NAD(+) synthetase	+	276	374789	375619	4.8		nadE	6.3.5.1	4.8	NAD_synthase	0.353	Glutamate Metabolism锟斤拷Nicotinate And Nicotinamide Metabolism	H	Ldb0455	NH(3)-dependent NAD(+) synthetase	LBUL_0405	NAD synthase
pro_v	pro_v	pro_v	pro_v	LBU0376	Ldb0456	LBUL_0406	3	10	0.0018	0.0076	0.2359		3	10	0.0016	0.0073	0.2211		4	14	0.0025	0.0108	0.2342		LBU0376	pacL	cation-transporting ATPase	+	888	375825	378491	4.1		pacL	3.6.1.-	4.1	Hydrolase	0.324	Starch And Sucrose Metabolism	P	Ldb0456	Cation transporting P-type ATPase (probable Ca2+ transporter)	LBUL_0406	Cation transport ATPase
miss	equal			LBU0377	Ldb0458		0	0	0	0	-1.#IND														LBU0377		hypothetical protein	+	87	379175	379438	15.3				15.3		0.209			Ldb0458	Hypothetical membrane protein
miss	pro_v			LBU0378	Ldb0459		55	129	-1.#IND	-1.#IND	-1.#IND														LBU0378		hypothetical protein	+	69	379516	379725	15.3	operon59.2.1			15.3		0.292			Ldb0459	hypothetical protein
miss	pro_v			LBU0379	Ldb0460		1	4	0.0026	0.014	0.1867														LBU0379	ydbJ	ABC-type transport system ATP-binding protein	+	200	379743	380345	7.1	operon59.2.2	ydbJ		7.1	ABC_tran	0.292		V	Ldb0460	ABC transporter, ATP-binding protein
pro_v	pro_v	dna_v	pro_v	LBU0380	Ldb0461	LBUL_0409	1	2	0.0035	0.006	0.5793		0	2	0	0.012	0		1	2	0.0032	0.0055	0.5797		LBU0380		putative Zinc-dependent metalloprotease	+	153	380385	380846	13.2				13.2	DUF335	0.249		S	Ldb0461	hypothetical protein	LBUL_0409	Zinc-dependent metalloprotease
pro_v	pro_v	pro_v	pro_v	LBU0381	Ldb0463	LBUL_0411	5	7	0.0113	0.0127	0.8866		2	3	0.0046	0.0085	0.544		3	4	0.0066	0.0042	1.5764		LBU0381		conserved hypothetical protein	+	207	381084	381707	10.4	operon60.2.1			10.4		0.184			Ldb0463	hypothetical protein	LBUL_0411	Predicted membrane protein
pro_v	pro_v	pro_v	pro_v	LBU0382	Ldb0464	LBUL_0412	3	5	0.006	0.0151	0.396		2	9	0.0042	0.0385	0.1085		1	8	0.0018	0.0448	0.0403		LBU0382	acmA	N-acetylmuramidase	+	217	381721	382374	10.2	operon60.2.2	acmA	3.5.1.28	10.2	Amidase_4	0.309		N	Ldb0464	Putative muramidase	LBUL_0412	N-acetylmuramidase
pro_v	pro_v	pro_v	pro_v	LBU0383	Ldb0465	LBUL_0413	4	4	0.0024	0	1.#INF		3	5	0.0017	0.0025	0.6984		7	9	0.0042	0.0025	1.6775		LBU0383	pcrA	ATP-dependent DNA helicase PcrA	+	753	382464	384725	12.2	operon61.6.1	pcrA	3.6.1.-	12.2	UvrD-helicase	0.325	Folate Biosynthesis	L	Ldb0465	ATP-dependent DNA helicase PcrA	LBUL_0413	Superfamily I DNA and RNA helicase
pro_v	pro_v	pro_v	pro_v	LBU0384	Ldb0466	LBUL_0414	3	5	0.0022	0.0027	0.7928		3	10	0.0022	0.0114	0.1897		4	13	0.0031	0.0142	0.2214		LBU0384	ligA	DNA ligase	+	671	384736	386751	12.2	operon61.6.2	ligA	6.5.1.2	12.2	BRCT	0.234		L	Ldb0466	NAD-dependent DNA ligase	LBUL_0414	NAD-dependent DNA ligase
dna_v	dna_v	dna_v	dna_v	LBU0385	Ldb0467	LBUL_0415	0	2	0	0.0051	0		0	6	0	0.0181	0		0	4	0	0.0135	0		LBU0385	yerH	conserved hypothetical protein	+	381	386748	387893	15.1	operon61.6.3	yerH		15.1		0.225		R	Ldb0467	hypothetical protein	LBUL_0415	hypothetical protein
dna_v	equal	dna_v	dna_v	LBU0386	Ldb0468	LBUL_0416	0	0	0	0	-1.#IND		0	1	0	0.0103	0		0	1	0	0.0103	0		LBU0386	gatC	glutamyl-tRNA Gln amidotransferase C subunit	+	101	387905	388210	13.1	operon61.6.4	gatC	6.3.5.-	13.1	Glu-tRNAGln	0.392		J	Ldb0468	Glutamyl-tRNA(Gln) amidotransferase subunit C	LBUL_0416	Asp-tRNAAsn/Glu-tRNAGln amidotransferase C subunit
pro_v	pro_v	pro_v	pro_v	LBU0387	Ldb0469	LBUL_0417	1	1	0.0008	0	1.#INF		2	4	0.0021	0.0064	0.3328		3	5	0.003	0.0064	0.4606		LBU0387	gatA	glutamyl-tRNA Gln amidotransferase A subunit	+	480	388210	389652	13.1	operon61.6.5	gatA	6.3.5.-	13.1	Amidase	0.373		J	Ldb0469	Glutamyl-tRNA(Gln) amidotransferase subunit A	LBUL_0417	Asp-tRNAAsn/Glu-tRNAGln amidotransferase A subunit related amidase
dna_v	dna_v	dna_v	dna_v	LBU0388	Ldb0470	LBUL_0418	0	2	0	0.004	0		0	3	0	0.0061	0		0	1	0	0.002	0		LBU0388	gatB	glutamyl-tRNA Gln amidotransferase B subunit	+	476	389658	391088	13.1	operon61.6.6	gatB	6.3.5.-	13.1	GatB	0.456		J	Ldb0470	Glutamyl-tRNA(Gln) amidotransferase subunit B	LBUL_0418	Asp-tRNAAsn/Glu-tRNAGln amidotransferase B subunit
pro_v	pro_v	pro_v	pro_v	LBU0389	Ldb0471	LBUL_0419	2	2	0.0026	0	1.#INF		1	1	0.0013	0	1.#INF		1	1	0.0013	0	1.#INF		LBU0389	yecE	diacylglycerol kinase catalytic domain protein	+	308	391124	392050	9.1		yecE		9.1	DAGK_cat	0.316		I	Ldb0471	Putative kinase	LBUL_0419	Lipid kinase from diacylglycerol kinase family
pro_v	pro_v	pro_v	equal	LBU0390	Ldb0472	LBUL_0420	1	5	0.0022	0.0231	0.0937		1	5	0.0022	0.0231	0.0937		0	0	0	0	-1.#IND		LBU0390		conserved hypothetical protein	+	240	392111	392833	15.1	operon62.2.1			15.1	DUF1211	0.27		S	Ldb0472	hypothetical protein	LBUL_0420	Predicted integral membrane protein
pro_v	pro_v	dna_v	pro_v	LBU0391	Ldb0473	LBUL_0421	1	2	0.0012	0.002	0.5738		0	2	0	0.0041	0		1	2	0.0012	0.002	0.5738		LBU0391	rumA1	putative RNA methyltransferase	+	451	392836	394191	13.6	operon62.2.2	rumA	2.1.1.-	13.6	Cons_hypoth95	0.353	Nitrobenzene Dagradation	J	Ldb0473	Methyltransferase	LBUL_0421	tRNA (uracil-5-)-methyltransferase related enzyme
pro_v	equal	pro_v	pro_v	LBU0392	Ldb0474	LBUL_0422	0	0	0	0	-1.#IND		16	32	0.0421	0.0517	0.813		16	32	0.0421	0.0517	0.813		LBU0392	mrr	mrr restriction system protein	+	285	394375	395232	12.2		mrr		12.2	Mrr_cat	0.254		V	Ldb0474	Putative restriction endonuclease	LBUL_0422	Restriction endonuclease
pro_v	pro_v	pro_v	pro_v	LBU0393	Ldb0475	LBUL_0423	1	4	0.0019	0.019	0.0992		3	6	0.0063	0.0135	0.4634		2	5	0.0044	0.0189	0.2302		LBU0393	cah	carbonate dehydratase	+	211	395486	396121	5.6		cah	4.2.1.1	5.6	Carb_anhydrase	0.268	Nitrogen Metabolism Reduction And Fixation	P	Ldb0475	Carbonate dehydratase	LBUL_0423	Carbonic anhydrase
miss	pro_v			LBU0394	Ldb0476		3	3	0.0112	0.0046	2.4268														LBU0394		conserved hypothetical protein	-	185	396852	396295	2.4		psi-carB2	6.3.5.5	2.4		0.258			Ldb0476	hypothetical protein
miss				LBU0395																					LBU0395		conserved hypothetical protein	-	124	397229	396855	2.4		psi-carB1	6.3.5.5	2.4		0.23
miss		pro_v		LBU0396		LBUL_0427							4	8	0.0034	0.0059	0.5725								LBU0396	cadA1	cadmium transporting P-type ATPase	+	628	397583	399469	7.5		cadA	3.6.3.-	7.5	Hydrolase	0.247		P			LBUL_0427	Cation transport ATPase
pro_v	equal	pro_v	pro_v	LBU0397	Ldb0480	LBUL_0428	0	0	0	0	-1.#IND		1	2	0.0068	0.0133	0.5126		1	2	0.0068	0.0133	0.5126		LBU0397	yvgY	putative heavy-metal-transporting ATPase	+	75	399534	399761	7.5		yvgY	3.6.1.-	7.5	HMA	0.303		P	Ldb0480	Putative metal binding protein (probable copper chaperone CopZ)	LBUL_0428	Copper chaperone
miss	pro_v			LBU0398	Ldb0481		1	2	0.0041	0.0106	0.3864														LBU0398		conserved hypothetical protein	+	93	399806	400087	11.1	operon63.2.1			11.1		0.46			Ldb0481	hypothetical protein
pro_v	dna_v	pro_v	pro_v	LBU0399	Ldb0482	LBUL_0430	0	2	0	0.0085	0		1	6	0.0018	0.0283	0.0641		1	4	0.0018	0.0193	0.0941		LBU0399		Crp-like transcriptional regulator	+	216	400112	400762	9.1	operon63.2.2	flpA		9.1	cNMP_binding	0.219		T	Ldb0482	Transcriptional regulator (Crp family)	LBUL_0430	Crp-like transcriptional regulator
pro_v	pro_v	pro_v	dna_v	LBU0400	Ldb0483	LBUL_0431	4	5	0.0044	0.0021	2.1299		4	11	0.0044	0.0169	0.2618		0	6	0	0.0148	0		LBU0400	brnQ	branched-chain amino acid transport system II carrier protein	-	446	402157	400817	7.2		brnQ		7.2	Branch_AA_trans	0.199		E	Ldb0483	Branched-chain amino acid transport system carrier protein	LBUL_0431	Branched-chain amino acid permease
pro_v	pro_v	pro_v	pro_v	LBU0401	Ldb0484	LBUL_0432	2	5	0.0044	0.0223	0.196		6	10	0.0132	0.0191	0.6929		4	7	0.0088	0.0206	0.428		LBU0401	alkD	DNA alkylation repair enzyme	+	220	402303	402965	12.2		alkD		12.2		0.271		L	Ldb0484	hypothetical protein	LBUL_0432	Predicted DNA alkylation repair enzyme
pro_v	pro_v	pro_v	pro_v	LBU0402	Ldb0485	LBUL_0433	1	1	0.0031	0	1.#INF		3	5	0.0093	0.0235	0.3931		2	4	0.0058	0.0235	0.2484		LBU0402		NUDIX family hydrolase	+	168	403009	403515	12.2		psi-NPY1	3.6.1.-	12.2	NUDIX	0.282		L	Ldb0485	Putative hydrolase (NUDIX family)	LBUL_0433	NUDIX family hydrolase
gap	gap	pro_v	pro_v	LBU0403	Ldb0486	LBUL_0434	32	73	0.1999	0.1499	1.3336	Gap	179	413	-1.#IND	-1.#IND	-1.#IND		154	356	2.262	1.7232	1.3127		LBU0403		conserved hypothetical protein	+	190	403811	404383	9.1				9.1		0.243			Ldb0486	hypothetical protein	LBUL_0434	Signal transduction diguanylate cyclase
miss	pro_v			LBU0404	Ldb0487		1	2	0.0026	0.0063	0.4171														LBU0404		conserved hypothetical protein	+	148	404505	404951	15.3				15.3		0.213			Ldb0487	hypothetical protein
miss				LBU0405																					LBU0405	maa	maltose O-acetyltransferase	+	93	405248	405529	6.12		maa1	2.3.1.79	6.12		0.162
gap	pro_v	pro_v	gap	LBU0406	Ldb0492	LBUL_0438	1	1	0.0035	0	1.#INF		10	31	0.0818	0.1333	0.6136		9	30	0.0748	0.1304	0.5735	Gap	LBU0406		conserved hypothetical protein	+	114	405937	406281	10.4				10.4	DUF1304	0.238		S	Ldb0492	hypothetical protein	LBUL_0438	Predicted membrane protein
dna_v	equal	dna_v	dna_v	LBU0407	Ldb0493	LBUL_0439	0	0	0	0	-1.#IND		0	1	0	0.006	0		0	1	0	0.006	0		LBU0407	lrp	AsnC family transcriptional regulator	+	161	406399	406884	9.1		lrp		9.1	AsnC_trans_reg	0.402		K	Ldb0493	Transcriptional regulator (AsnC family)	LBUL_0439	Transcriptional regulator
pro_v	pro_v	pro_v	pro_v	LBU0408	Ldb0494	LBUL_0440	3	4	0.0024	0.0015	1.5613		2	2	0.0015	0	1.#INF		1	2	0.0009	0.0015	0.5661		LBU0408	glmS	glucosamine--fructose-6-phosphate amidotransferase	+	603	407092	408903	5.2		glmS	2.6.1.16	5.2	SIS	0.396	Glutamate Metabolism锟斤拷Aminosugars Metabolism	M	Ldb0494	Glutamine-fructose-6-phosphate transaminase (isomerizing)	LBUL_0440	Glucosamine 6-phosphate synthetase, amidotransferase and phosphosugar isomerase domains
miss				LBU0409																					LBU0409	mtlR	transcriptional antiterminator	+	111	409040	409375	9.4		psi-mtlR		9.4		0.151
miss				LBU0410																					LBU0410	mtlD1	mannitol-1-phosphate 5-dehydrogenase	+	69	409586	409795	6.12		psi-mtlD1	1.1.1.17	6.12	Mannitol_dh	0.276	Fructose And Mannose Metabolism	G
miss				LBU0411																					LBU0411	mtlD2	mannitol-1-phosphate 5-dehydrogenase	+	79	409807	410046	6.12		psi-mtlD2	1.1.1.17	6.12	Mannitol_dh	0.228
pro_v	pro_v	pro_v	pro_v	LBU0412	Ldb0501	LBUL_0443	3	7	0.0013	0.0046	0.2783		3	7	0.0016	0.0057	0.2782		4	8	0.002	0.0062	0.3259		LBU0412		Phosphoenolpyruvate carboxylase	-	909	412994	410265	6.13			4.1.1.31	6.13	DUF557	0.342	Pyruvate Metabolism锟斤拷Carbon Fixation In Photosyntheticorganisms锟斤拷Productive Carboxylate Cycle In Photosynthetic Bacteria	C	Ldb0501	Phosphoenolpyruvate carboxylase	LBUL_0443	Phosphoenolpyruvate carboxylase
pro_v	pro_v	pro_v	pro_v	LBU0413	Ldb0502	LBUL_0444	6	7	0.0092	0.003	3.0501		2	2	0.0033	0	1.#INF		4	5	0.0059	0.003	1.944		LBU0413	mleP3	malate permease	-	314	414105	413161	7.4		mleP3		7.4	Auxin_eff	0.232		R	Ldb0502	Putative permease	LBUL_0444	Auxin efflux carrier (AEC) family permease
dna_v	dna_v	dna_v	dna_v	LBU0414	Ldb0503	LBUL_0445	0	6	0	0.0106	0		0	8	0	0.0172	0		0	4	0	0.01	0		LBU0414		ABC-type transport system ATP-binding protein	+	540	414286	415908	7.1				7.1	ABC_tran	0.335		R	Ldb0503	ABC transporter, ATP-binding protein	LBUL_0445	ATPase component of ABC transporter with duplicated ATPase domains
miss				LBU0415																					LBU0415	kgtP2	citrate-proton symporter	-	197	416561	415968	7.4		psi-kgtP2		7.4	Sugar_tr	0.278
miss				LBU0416																					LBU0416	kgtP1	citrate-proton symporter	-	108	416979	416653	7.4		psi-kgtP1		7.4	Sugar_tr	0.253
pro_v	pro_v	pro_v	pro_v	LBU0417	Ldb0507	LBUL_0448	1	1	0.0034	0	1.#INF		1	1	0.0044	0	1.#INF		2	2	0.0078	0	1.#INF		LBU0417		hypothetical protein	-	121	418294	417929	15.3				15.3		0.209			Ldb0507	Hypothetical membrane protein	LBUL_0448	hypothetical protein
pro_v	pro_v	pro_v	pro_v	LBU0418	Ldb0508	LBUL_0449	1	2	0.001	0.0023	0.4382		6	11	0.007	0.0116	0.6043		5	9	0.006	0.0092	0.6481		LBU0418	pmrA	major facilitator family transporter	-	399	419736	418537	7.8		pmrA		7.8	Sugar_tr	0.21		G	Ldb0508	Permease	LBUL_0449	permease of the major facilitator superfamily
gap	gap	gap	pro_v	LBU0419	Ldb0509	LBUL_0450	69	155	0.3073	0.2793	1.1001	Gap	68	154	0.3038	0.2786	1.0906	Gap	3	6	0.0056	0.0119	0.4722		LBU0419	yrjE	conserved hypothetical protein	-	209	420590	419961	10.4		yrjE		10.4	UPF0005	0.216		R	Ldb0509	hypothetical protein	LBUL_0450	Integral membrane protein, interacts with FtsH
pro_v	pro_v	pro_v	pro_v	LBU0420	Ldb0510	LBUL_0451	3	3	0.005	0.0018	2.8664		2	3	0.003	0.0053	0.5721		3	4	0.0061	0.0035	1.7096		LBU0420	murI	glutamate racemase	+	261	420850	421635	10.2		murI	5.1.1.3	10.2	Asp_Glu_race	0.242	Glutamate Metabolism锟斤拷D-Glutamine And D-Glutamate Metabolism	M	Ldb0510	Glutamate racemase	LBUL_0451	Glutamate racemase
pro_v	pro_v	dna_v	pro_v	LBU0421	Ldb0511	LBUL_0452	1	5	0.0011	0.0114	0.0949		0	6	0	0.0123	0		1	5	0.0011	0.0114	0.0947		LBU0421	pepD1	putative dipeptidase	+	473	421714	423135	13.2	operon64.2.1	pepD	3.4.13.18	13.2	Peptidase_U34	0.373	Lysine Degradation锟斤拷Biotin Metabolism	E	Ldb0511	Dipeptidase	LBUL_0452	Dipeptidase
dna_v	equal	dna_v	dna_v	LBU0422	Ldb0512	LBUL_0453	0	0	0	0	-1.#IND		0	3	0	0.0113	0		0	3	0	0.0113	0		LBU0422	pepA	putative glutamyl aminopeptidase	+	361	423149	424234	13.2	operon64.2.2	pepA	3.4.11.7	13.2	Peptidase_M42	0.33	Starch And Sucrose Metabolism	G	Ldb0512	hypothetical protein	LBUL_0453	glutamyl aminopeptidase
pro_v	pro_v	pro_v	pro_v	LBU0423	Ldb0513	LBUL_0454	4	5	0.0102	0.0053	1.9356		3	4	0.0073	0.0055	1.3127		3	5	0.0079	0.0111	0.7116		LBU0423		conserved hypothetical protein	+	189	424442	425011	15.1				15.1		0.274		S	Ldb0513	hypothetical protein	LBUL_0454	ABC-type cobalt transport system, permease component
pro_v	pro_v	pro_v	pro_v	LBU0424	Ldb0514	LBUL_0455	2	2	0.0258	0	1.#INF		2	2	0.026	0	1.#INF		2	2	0.0258	0	1.#INF		LBU0424		hypothetical protein	+	53	425093	425254	15.3				15.3		0.152			Ldb0514	hypothetical protein	LBUL_0455	hypothetical protein
dna_v	dna_v	dna_v	dna_v	LBU0425	Ldb0515	LBUL_0456	0	1	0	0.0046	0		0	1	0	0.0046	0		0	2	0	0.0091	0		LBU0425	udkA	uridine kinase	-	208	425967	425341	2.5	operon65.2.2	udk	2.7.1.48	2.5	PRK	0.356		F	Ldb0515	Uridine kinase	LBUL_0456	Uridine kinase
gap	gap	pro_v	gap	LBU0426	Ldb0516	LBUL_0457	1	1	0.0018	0	1.#INF	Gap	1	1	0.0018	0	1.#INF		0	0	0	0	-1.#IND	Gap	LBU0426	udkB	uridine kinase	-	218	426623	425967	2.5	operon65.2.1	udk	2.7.1.48	2.5	Zeta_toxin	0.32	Pyrimidine Metabolism	F	Ldb0516	Uridine kinase	LBUL_0457	Uridine kinase
pro_v	dna_v	pro_v	pro_v	LBU0427	Ldb0517	LBUL_0458	0	1	0	0.0038	0		2	2	0.0037	0	1.#INF		2	3	0.0037	0.0038	0.9788		LBU0427	glnQ	ABC-type glutamine transport system ATP-binding protein	+	246	427174	427914	7.2	operon66.4.1	glnQ		7.2	ABC_tran	0.381		E	Ldb0517	Glutamine ABC transporter, ATP-binding protein	LBUL_0458	ABC-type polar amino acid transport system, ATPase component
pro_v	equal	pro_v	pro_v	LBU0428	Ldb0518	LBUL_0459	0	0	0	0	-1.#IND		2	5	0.0037	0.0144	0.2559		2	5	0.0037	0.0144	0.2559		LBU0428	glnH1	ABC-type glutamine transport system substrate-binding protein	+	279	427936	428775	7.2	operon66.4.2	glnH		7.2	Lig_chan	0.248		E	Ldb0518	Glutamine ABC transporter, glutamine-binding protein	LBUL_0459	ABC-type amino acid transport/signal transduction system, periplasmic component/domain
pro_v	pro_v	equal	pro_v	LBU0429	Ldb0519	LBUL_0460	3	4	0.0062	0.0044	1.417		0	0	0	0	-1.#IND		3	4	0.0062	0.0044	1.417		LBU0429	glnM	ABC-type glutamine transport system permease protein	+	213	428775	429416	7.2	operon66.4.3	glnM		7.2	BPD_transp_1	0.243		E	Ldb0519	Glutamine ABC transporter, permease protein	LBUL_0460	ABC-type amino acid transport system, permease component
pro_v	pro_v	pro_v	pro_v	LBU0430	Ldb0520	LBUL_0461	3	7	0.0054	0.0177	0.3047		1	6	0.0018	0.0221	0.0803		2	8	0.0036	0.0268	0.1346		LBU0430	glnP	ABC-type glutamine transport system permease protein	+	222	429428	430096	7.2	operon66.4.4	glnP		7.2	BPD_transp_1	0.289		E	Ldb0520	Glutamine ABC transporter, permease protein	LBUL_0461	ABC-type amino acid transport system, permease component
pro_v	pro_v	pro_v	pro_v	LBU0431	Ldb0521	LBUL_0462	5	6	0.0086	0.0036	2.3682		3	4	0.0048	0.0036	1.3188		4	6	0.0076	0.0072	1.0481		LBU0431	glnH2	ABC-type glutamine transport system substrate-binding protein	+	270	430170	430982	7.2		glnH		7.2	SBP_bac_3	0.35		E	Ldb0521	Glutamine ABC transporter, glutamine-binding protein	LBUL_0462	ABC-type amino acid transport/signal transduction system, periplasmic component/domain
pro_v	pro_v	dna_v	pro_v	LBU0432	Ldb0522	LBUL_0463	4	10	0.0041	0.0163	0.2542		0	2	0.0008	0.0018	0.4198		4	10	0.0034	0.0182	0.1858		LBU0432	ppx	exopolyphosphatase	+	503	431188	432699	5.4	operon67.4.1	ppx1	3.6.1.11	5.4		0.364	Purine Metabolism	F	Ldb0522	Exopolyphosphatase	LBUL_0463	Exopolyphosphatase
pro_v	pro_v	pro_v	pro_v	LBU0433	Ldb0523	LBUL_0464	2	3	0.0013	0.0013	0.9945		1	5	0.0007	0.0072	0.1006		3	8	0.002	0.0085	0.234		LBU0433	ppk	polyphosphate kinase	+	721	432703	434868	5.4	operon67.4.2	ppk	2.7.4.1	5.4	PP_kinase	0.368	Oxidative Phosphorylation	P	Ldb0523	Polyphosphate kinase	LBUL_0464	Polyphosphate kinase
miss		pro_v		LBU0434		LBUL_0465							1	5	0.0006	0.0091	0.0612								LBU0434		conserved hypothetical protein	+	465	434897	436294	15.1	operon67.4.3			15.1		0.272		S			LBUL_0465	hypothetical protein
gap	gap	dna_v	gap	LBU0435	Ldb0526	LBUL_0466	3	7	0.0176	0.0258	0.6831	Gap	0	1	0	0.0082	0		3	6	0.0176	0.017	1.0386	Gap	LBU0435		conserved hypothetical protein	+	108	436291	436617	15.3	operon67.4.4			15.3		0.256			Ldb0526	hypothetical protein	LBUL_0466	hypothetical protein
miss		equal		LBU0436		LBUL_0467							0	0	0	0	-1.#IND								LBU0436		conserved hypothetical protein	+	211	436757	437392	15.3	operon68.2.1			15.3		0.17					LBUL_0467	hypothetical protein
pro_v	pro_v	equal	pro_v	LBU0437	Ldb0527	LBUL_0468	4	5	0.0265	0.0117	2.2614		0	0	0	0	-1.#IND		4	5	0.0265	0.0117	2.2614		LBU0437		conserved hypothetical protein	+	81	437409	437654	15.3	operon68.2.2			15.3		0.258			Ldb0527	Hypothetical membrane protein	LBUL_0468	hypothetical protein
equal	equal	equal	equal	LBU0438	Ldb0528	LBUL_0469	0	0	0	0	-1.#IND		0	0	0	0	-1.#IND		0	0	0	0	-1.#IND		LBU0438		conserved hypothetical protein	+	165	437801	438298	15.3				15.3		0.246			Ldb0528	hypothetical protein	LBUL_0469	hypothetical protein
dna_v	equal	dna_v	dna_v	LBU0439	Ldb0529	LBUL_0470	0	0	0	0	-1.#IND		0	4	0	0.0185	0		0	4	0	0.0185	0		LBU0439	rbsK	ribokinase family sugar kinase	+	306	438366	439286	6.12	operon69.3.1	rbsK	2.7.1.15	6.12	PfkB	0.266	Pentose Phpsphate Pathway	G	Ldb0529	Ribokinase	LBUL_0470	Sugar kinase, ribokinase family
pro_v	pro_v	dna_v	pro_v	LBU0440	Ldb0530	LBUL_0471	2	3	0.0036	0.0106	0.3435		0	1	0	0.0106	0		2	2	0.0036	0	1.#INF		LBU0440	rpe	ribulose-phosphate 3-epimerase	+	216	439302	439952	6.10	operon69.3.2	rpe	5.1.3.1	6.1O	Ribul_P_3_epim	0.237	Pentose Phpsphate Pathway锟斤拷Pentose And Glucuronate Interconvertions锟斤拷Carbon Fixation In Photosyntheticorganisms	G	Ldb0530	Ribulose-phosphate 3-epimerase	LBUL_0471	Pentose-5-phosphate-3-epimerase
dna_v	dna_v	dna_v	equal	LBU0441	Ldb0531	LBUL_0472	0	1	0	0.0041	0		0	1	0	0.0041	0		0	0	0	0	-1.#IND		LBU0441	rpiA	ribose 5-phosphate isomerase	+	230	439965	440657	6.10	operon69.3.3	rpiA	5.3.1.6	6.1O	DeoR	0.233	Pentose Phpsphate Pathway锟斤拷Carbon Fixation In Photosyntheticorganisms	G	Ldb0531	Ribose 5-phosphate isomerase	LBUL_0472	Ribose 5-phosphate isomerase
pro_v	pro_v	pro_v	pro_v	LBU0442	Ldb0532	LBUL_0473	1	3	0.0013	0.0098	0.1309		1	4	0.0013	0.0128	0.1002		2	5	0.0026	0.0091	0.2806		LBU0442	yaaF	putative nucleoside hydrolase	+	311	440753	441688	2.5	operon70.2.1	yaaF	3.2.-.-	2.5	IU_nuc_hydro	0.289	Purine Metabolism锟斤拷Carbon Fixation In Photosyntheticorganisms	F	Ldb0532	Purine nucleosidase	LBUL_0473	Inosine-uridine nucleoside N-ribohydrolase
pro_v	pro_v	pro_v	pro_v	LBU0443	Ldb0533	LBUL_0474	3	8	0.006	0.0255	0.2354		2	6	0.0038	0.0216	0.1766		1	5	0.0022	0.0277	0.079		LBU0443	ydhQ	GntR family transcriptional regulator	+	240	441697	442419	9.6	operon70.2.2	ydhQ		9.6	GntR	0.244		K	Ldb0533	Transcriptional regulator (GntR family)	LBUL_0474	Transcriptional regulator
pro_v	pro_v	pro_v	pro_v	LBU0444	Ldb0534	LBUL_0475	2	8	0.0013	0.0073	0.1751		3	8	0.0019	0.0061	0.3147		3	8	0.0019	0.0061	0.3156		LBU0444	xfp	xylulose-5-phosphate/fructose-6-phosphate phosphoketolase	+	800	442623	445025	6.10		xfp	4.1.2.9	6.1O	XFP	0.393	Pentose Phpsphate Pathway锟斤拷Carbon Fixation In Photosyntheticorganisms锟斤拷Methane Metabolism	G	Ldb0534	phosphoketolase	LBUL_0475	Phosphoketolase
gap	gap	gap	gap	LBU0445	Ldb0535	LBUL_0477	4	13	0.0441	0.0622	0.7093	Gap	4	13	0.0441	0.0622	0.7093	Gap	1	1	0.0036	0	1.#INF	Gap	LBU0445		hypothetical protein	+	90	445446	445718	15.3	operon71.2.1			15.3		0.168			Ldb0535	hypothetical protein	LBUL_0477	hypothetical protein
miss				LBU0446																					LBU0446		hypothetical protein	+	87	445730	445993	15.3	operon71.2.2	psi		15.3		0.132
miss				LBU0447																					LBU0447		conserved hypothetical protein	+	99	446048	446347	14.1				14.1	Sortase	0.495
dna_v	dna_v	dna_v	dna_v	LBU0448	Ldb0537	LBUL_0479	0	6	0	0.0161	0		0	3	0	0.0099	0		0	5	0	0.0109	0		LBU0448	yugS	putative hemolysin	+	447	446490	447833	7.1		yugS		7.1	CorC_HlyC	0.309		R	Ldb0537	hypothetical protein	LBUL_0479	Hemolysins related protein with CBS domains
dna_v	dna_v	dna_v	dna_v	LBU0449	Ldb0538	LBUL_0480	0	1	0	0.0049	0		0	2	0	0.0171	0		0	3	0	0.0221	0		LBU0449	hpt	hypoxanthine-guanine phosphoribosyltransferase	+	189	447942	448511	2.5		hpt	2.4.2.8	2.5	Pribosyltran	0.37	Purine Metabolism	F	Ldb0538	hypoxanthine-guanine phosphoribosyltransferase	LBUL_0480	Hypoxanthine-guanine phosphoribosyltransferase
gap	pro_v	gap	gap	LBU0450	Ldb0539	LBUL_0481	2	4	0.0021	0.0045	0.4786		11	24	0.0214	0.0196	1.0943	Gap	11	26	0.0211	0.0246	0.8577	Gap	LBU0450		amino acid permease	-	430	449885	448593	7.2				7.2	Aa_trans	0.227		E	Ldb0539	Amino acid permease	LBUL_0481	Amino acid transporter
pro_v	pro_v	pro_v	pro_v	LBU0451	Ldb0540	LBUL_0482	1	3	0.0023	0.0083	0.2744		4	8	0.0086	0.022	0.3926		3	5	0.0063	0.0136	0.4655		LBU0451		conserved hypothetical protein	+	228	449992	450678	10.3	operon72.3.1			10.3		0.155			Ldb0540	hypothetical protein	LBUL_0482	Lyzozyme M1 (1,4-beta-N-acetylmuramidase)
pro_v	pro_v	pro_v	dna_v	LBU0452	Ldb0541	LBUL_0483	4	9	0.0045	0.0109	0.4114		4	7	0.0045	0.0132	0.3399		0	6	0	0.0198	0		LBU0452		putative ATP-dependent RNA helicase	+	414	450675	451919	8.3	operon72.3.2	deaD		8.3	Helicase_C	0.259		L	Ldb0541	ATP-dependent helicase (DEAD/DEAH box family)	LBUL_0483	Superfamily II DNA and RNA helicase
pro_v	pro_v	pro_v	pro_v	LBU0453	Ldb0542	LBUL_0484	4	9	0.004	0.0108	0.3668		2	7	0.0018	0.0107	0.1714		2	6	0.0021	0.0087	0.2443		LBU0453	celB1	cellobiose-specific PTS system IIC component	+	439	451912	453231	7.7	operon72.3.3	celB	2.7.1.69	7.7	PTS_EIIC	0.212		G	Ldb0542	PTS system, enzyme IIC component (putative cellobiose-specific)	LBUL_0484	cellobiose-specific PTS system IIC component
miss				LBU0454																					LBU0454		hypothetical protein	+	81	453711	453956	9.1		psi-pfoR1		9.1		0.182		R
gap	pro_v	pro_v	gap	LBU0455	Ldb0544	LBUL_0486	3	4	0.006	0.0065	0.9205		2	3	0.004	0.0038	1.0358		3	6	0.0045	0.0129	0.3453	Gap	LBU0455		hypothetical protein	+	257	453967	454740	9.1		psi-pfoR2		9.1		0.263		R	Ldb0544	hypothetical protein	LBUL_0486	Predicted membrane protein, putative toxin regulator
pro_v	pro_v	pro_v	pro_v	LBU0456	Ldb0545	LBUL_0487	2	7	0.0031	0.0089	0.3505		1	5	0.0009	0.0088	0.1066		1	6	0.0022	0.0089	0.2432		LBU0456	pyrP	uracil permease	+	427	454972	456255	7.6		pyrP		7.6	Xan_ur_permease	0.301		F	Ldb0545	Uracil permease	LBUL_0487	Xanthine/uracil permease
dna_v	dna_v	dna_v	dna_v	LBU0457	Ldb0546	LBUL_0488	0	3	0	0.0098	0		0	4	0	0.0121	0		0	1	0	0.0023	0		LBU0457	alu	putative aluminum resistance protein	+	416	456368	457618	11.8		Alu-2		11.8	Alum_res	0.309		P	Ldb0546	Conserved hypothetical protein (Cystathionine beta-lyase family)	LBUL_0488	Cystathionine beta-lyase family protein
pro_v	pro_v	pro_v	pro_v	LBU0458	Ldb0547	LBUL_0489	1	1	0.0007	0	1.#INF		5	10	0.0039	0.0072	0.5498		4	9	0.0032	0.0072	0.446		LBU0458	speC	ornithine decarboxylase	-	695	459789	457702	5.5		speC	4.1.1.17	5.5	OKR_DC_1_C	0.311	Urea Cycle And Metabolism Of Amino Grooups锟斤拷Arginine And Proline Metabolism	E	Ldb0547	Ornithine decarboxylase	LBUL_0489	Arginine/lysine/ornithine decarboxylase
miss		pro_v		LBU0459		LBUL_0491							37	84	0.1063	0.0665	1.5982								LBU0459	ylcA	amino acid permease	+	315	460782	461729	7.2		psi-ylcA		7.2	AA_permease	0.358		E			LBUL_0491	Amino acid transporter
pro_v	pro_v	pro_v	equal	LBU0460	Ldb0552	LBUL_0492	3	9	0.0395	0.0514	0.7692		3	9	0.0395	0.0514	0.7692		0	0	0	0	-1.#IND		LBU0460		hypothetical protein	-	78	462031	461795	15.3				15.3		0.181			Ldb0552	Hypothetical membrane protein	LBUL_0492	hypothetical protein
pro_v	pro_v	pro_v	pro_v	LBU0461	Ldb0553	LBUL_0493	1	3	0.001	0.0049	0.2128		3	6	0.0038	0.0073	0.519		3	7	0.0049	0.0073	0.6621		LBU0461	mnaA	UDP-N-acetylglucosamine 2-epimerase	+	380	462121	463263	10.3		mnaA	5.1.3.14	10.3	Epimerase_2	0.338	Aminosugars Metabolism	M	Ldb0553	UDP-N-acetylglucosamine 2-epimerase	LBUL_0493	UDP-N-acetylglucosamine 2-epimerase
dna_v	dna_v	dna_v	dna_v	LBU0462	Ldb0554	LBUL_0494	0	1	0	0.0058	0		0	2	0	0.0116	0		0	1	0	0.0058	0		LBU0462	gtrA	putative teichoic acid glycosylation protein	-	159	463784	463305	10.3	operon73.2.2	gtcA		10.3	GtrA	0.373		S	Ldb0554	hypothetical protein	LBUL_0494	Conserved membrane protein, GtcA family
equal	equal	equal	equal	LBU0463	Ldb0555	LBUL_0495	0	0	0	0	-1.#IND		0	0	0	0	-1.#IND		0	0	0	0	-1.#IND		LBU0463	nrdI	flavodoxin	-	148	464223	463777	6.5	operon73.2.1	nrdI	1.6.2.4	6.5	Flavodoxin_1	0.297		C	Ldb0555	Flavodoxin	LBUL_0495	Flavodoxin
dna_v	dna_v	dna_v	dna_v	LBU0464	Ldb0556	LBUL_0496	0	1	0	0.0035	0		0	1	0	0.0035	0		0	2	0	0.0071	0		LBU0464	map	type I methionine aminopeptidase	+	275	464370	465197	13.2	operon74.2.1	map	3.4.11.18	13.2	Peptidase_M24	0.37		J	Ldb0556	Methionine aminopeptidase	LBUL_0496	methionine aminopeptidase
pro_v	pro_v	pro_v	dna_v	LBU0465	Ldb0557	LBUL_0497	2	4	0.003	0.0063	0.4773		2	2	0.003	0	1.#INF		0	2	0	0.0063	0		LBU0465		ribonuclease BN	+	304	465200	466114	8.3	operon74.2.2		3.1.-.-	8.3	Ribonuclease_BN	0.221		S	Ldb0557	hypothetical protein	LBUL_0497	Ribonuclease BN-like family enzyme
pro_v	pro_v	pro_v	pro_v	LBU0466	Ldb0558	LBUL_0498	6	9	0.0095	0.0093	1.0175		5	8	0.0082	0.0093	0.8785		1	1	0.0013	0	1.#INF		LBU0466	galU	UTP-glucose-1-phosphate uridylyltransferase	+	304	466238	467152	10.3		galU	2.7.7.9	10.3	NTP_transferase	0.449	Pentose And Glucuronate Interconvertions锟斤拷Nucleotide Sugars Metabolism锟斤拷Starch And Sucrose Metabolism锟斤拷Galactose Metabolism	M	Ldb0558	UTP-glucose-1-phosphate uridylyltransferase	LBUL_0498	UDP-glucose pyrophosphorylase
pro_v	pro_v	pro_v	pro_v	LBU0467	Ldb0560	LBUL_0500	3	8	0.004	0.0282	0.1428		4	8	0.0056	0.0207	0.2718		1	4	0.0016	0.0133	0.1195		LBU0467		alpha/beta superfamily hydrolase	+	322	467615	468583	5.8				5.8	Abhydrolase_2	0.212		R	Ldb0560	hypothetical protein	LBUL_0500	hydrolase of the alpha/beta superfamily
pro_v	pro_v	pro_v	pro_v	LBU0468	Ldb0561	LBUL_0501	5	11	0.0052	0.0171	0.3035		4	10	0.0043	0.0145	0.2997		1	5	0.0009	0.0105	0.0823		LBU0468	rumA2	putative RNA methyltransferase	-	460	470346	468964	13.6		rumA	2.1.1.-	13.6	UPF0020	0.336	Glutamate Metabolism, Nicotinate And Nicotinamide Metabolism	J	Ldb0561	Methyltransferase	LBUL_0501	tRNA (uracil-5-)-methyltransferase related enzyme
pro_v	pro_v	pro_v	pro_v	LBU0469	Ldb0562	LBUL_0502	1	4	0.0015	0.0101	0.143		1	3	0.0034	0.0034	1.0076		2	5	0.0049	0.0068	0.7196		LBU0469	recX	regulatory protein RecX	+	271	470507	471322	9.1	operon75.2.1	recX		9.1	RecX	0.238		R	Ldb0562	RecX	LBUL_0502	hypothetical protein, RecX family
dna_v	dna_v	dna_v	dna_v	LBU0470	Ldb0563	LBUL_0503	0	1	0	0.006	0		0	1	0	0.006	0		0	2	0	0.012	0		LBU0470		conserved hypothetical protein	+	158	471344	471820	15.3	operon75.2.2			15.3		0.208			Ldb0563	hypothetical protein	LBUL_0503	hypothetical protein
pro_v	pro_v	pro_v	pro_v	LBU0471	Ldb0564	LBUL_0504	2	2	0.006	0	1.#INF		1	1	0.0034	0	1.#INF		1	1	0.0026	0	1.#INF		LBU0471		conserved hypothetical protein	-	155	472284	471817	15.3				15.3		0.241			Ldb0564	hypothetical protein	LBUL_0504	hypothetical protein
gap	gap	pro_v	gap	LBU0472	Ldb0565	LBUL_0505	17	41	0.045	0.0737	0.6108	Gap	1	1	0.0018	0	1.#INF		18	42	0.047	0.0737	0.6376	Gap	LBU0472	hlyX	putative hemolysin	+	287	472385	473248	7.5	operon76.2.1	hlyX		7.5	CorC_HlyC	0.249		R	Ldb0565	hypothetical protein	LBUL_0505	Hemolysins related protein with CBS domains
pro_v	pro_v	pro_v	dna_v	LBU0473	Ldb0566	LBUL_0506	1	7	0.001	0.0132	0.0749		1	6	0.001	0.0137	0.0721		0	5	0	0.0114	0		LBU0473	prfC	peptide chain release factor 3	+	523	473248	474819	13.5	operon76.2.2	prfC		13.5	FeoB	0.341		J	Ldb0566	Peptide chain release factor 3 (RF-3)	LBUL_0506	Peptide chain release factor RF-3
gap	gap	gap	pro_v	LBU0474	Ldb0567	LBUL_0507	1	1	0.0093	0	1.#INF	Gap	0	0	0	0	-1.#IND	Gap	1	1	0.0078	0	1.#INF		LBU0474		hypothetical protein	-	51	475097	474942	15.3	operon77.2.2			15.3		0.448			Ldb0567	Hypothetical membrane protein	LBUL_0507	hypothetical protein
miss	pro_v			LBU0475	Ldb0568		2	2	0.012	0	1.#INF														LBU0475	sufI	multicopper oxidase protein	-	557	476792	475119	4.2	operon77.2.1	SufI	1.3.3.5	4.2		0.375		Q	Ldb0568	hypothetical protein
dna_v	equal	dna_v	dna_v	LBU0476	Ldb0573	LBUL_0509	0	0	0	0	-1.#IND		0	2	0	0.0209	0		0	2	0	0.0209	0		LBU0476		conserved hypothetical protein	-	92	477357	477079	15.3				15.3		0.343			Ldb0573	hypothetical protein	LBUL_0509	hypothetical protein
pro_v	pro_v	dna_v	pro_v	LBU0477	Ldb0574	LBUL_0510	1	1	0.0007	0	1.#INF		0	3	0	0.0061	0		1	4	0.0008	0.0061	0.1233		LBU0477	clpE	ATP-dependent Clp protease ATP-binding subunit	-	731	479668	477473	14.1		clpE	3.4.21.-	14.1	Torsin	0.354		O	Ldb0574	ATP-dependent Clp protease, ATP-binding subunit ClpE	LBUL_0510	ATP-binding subunit of Clp protease and DnaK/DnaJ chaperones
dna_v	dna_v	dna_v	equal	LBU0478	Ldb0575	LBUL_0511	0	1	0	0.0434	0		0	1	0	0.0434	0		0	0	0	0	-1.#IND		LBU0478		hypothetical protein	+	66	479838	480038	15.3				15.3		0.306			Ldb0575	hypothetical protein	LBUL_0511	hypothetical protein
dna_v	dna_v	dna_v	equal	LBU0479	Ldb0576	LBUL_0512	0	1	0	0.0116	0		0	1	0	0.0116	0		0	0	0	0	-1.#IND		LBU0479	ptsH	PTS system phosphocarrier protein HPr	+	88	480146	480412	7.7	operon78.2.1	ptsH	2.7.1.69	7.7	PTS-HPr	0.45		G	Ldb0576	Phosphocarrier protein HPr	LBUL_0512	Phosphotransferase system, HPr-related protein
pro_v	pro_v	pro_v	pro_v	LBU0480	Ldb0577	LBUL_0513	2	5	0.0016	0.005	0.3171		1	4	0.0009	0.005	0.18		3	3	0.0025	0	1.#INF		LBU0480	ptsI	phosphoenolpyruvate-protein phosphotransferase	+	575	480412	482139	7.7	operon78.2.2	ptsI	2.7.3.9	7.7	PEP-utilizers	0.414		G	Ldb0577	Phosphoenolpyruvate-protein phosphotransferase (enzyme I of the phosphotransferase system)	LBUL_0513	Phosphoenolpyruvate-protein kinase (PTS system EI component in bacteria)
pro_v	pro_v	equal	pro_v	LBU0481	Ldb0578	LBUL_0514	2	2	0.0069	0	1.#INF		0	0	0	0	-1.#IND		2	2	0.0069	0	1.#INF		LBU0481	arsC1	ArsC family protein	+	134	482311	482715	11.3		arsC		11.3	Glutaredoxin	0.291		P	Ldb0578	Conserved hypothetical protein (ArsC family)	LBUL_0514	Arsenate reductase related protein, glutaredoxin family
dna_v	dna_v	dna_v	dna_v	LBU0482	Ldb0579	LBUL_0515	0	2	0	0.0139	0		0	1	0	0.0039	0		0	1	0	0.0101	0		LBU0482	mecA	negative regulator of competence MecA	+	249	482819	483568	9.1		mecA		9.1	MecA	0.332		O	Ldb0579	Negative regulator of competence MecA	LBUL_0515	Negative regulator of genetic competence, sporulation and motility
miss		pro_v		LBU0483		LBUL_0516							1	2	0.0019	0.0031	0.6165								LBU0483		competence protein	+	286	483670	484530	11.5		coiA		11.5	CoiA	0.242		R			LBUL_0516	Competence protein
pro_v	pro_v	pro_v	pro_v	LBU0484	Ldb0582	LBUL_0517	2	3	0.0043	0.0042	1.0047		1	2	0.0018	0.0042	0.4201		1	1	0.0025	0	1.#INF		LBU0484		conserved hypothetical protein	-	214	485187	484543	15.3				15.3	DSBA	0.244			Ldb0582	hypothetical protein	LBUL_0517	Dithiol-disulfide isomerase
equal	equal	equal	equal	LBU0485	Ldb0583	LBUL_0518	0	0	0	0	-1.#IND		0	0	0	0	-1.#IND		0	0	0	0	-1.#IND		LBU0485		adenylate cyclase	-	200	485870	485268	9.1			2.5.1.18	9.1	CYTH	0.289		S	Ldb0583	hypothetical protein	LBUL_0518	hypothetical protein
pro_v	pro_v	pro_v	pro_v	LBU0486	Ldb0584	LBUL_0519	2	3	0.0062	0	1.#INF		1	3	0.0023	0.0113	0.2047		2	5	0.007	0.0113	0.6129		LBU0486		GTP pyrophosphokinase	+	210	485974	486606	2.5	operon79.3.1	relA	2.7.6.5	2.5	RelA_SpoT	0.341		S	Ldb0584	hypothetical protein	LBUL_0519	Uncharacterized protein, RelA_SpoT domain
pro_v	pro_v	pro_v	equal	LBU0487	Ldb0585	LBUL_0520	1	1	0.002	0	1.#INF		1	1	0.002	0	1.#INF		0	0	0	0	-1.#IND		LBU0487	ppnK	putative inorganic polyphosphate-ATP-NAD kinase	+	265	486603	487400	4.8	operon79.3.2	ppnK	2.7.1.23	4.8	NAD_kinase	0.255	Nicotinate And Nicotinamide Metabolism	G	Ldb0585	NAD kinase	LBUL_0520	NAD kinase
dna_v	dna_v	equal	dna_v	LBU0488	Ldb0586	LBUL_0521	0	1	0	0.007	0		0	0	0	0	-1.#IND		0	1	0	0.0071	0		LBU0488		ribosomal large subunit pseudouridine synthase	+	302	487400	488308	8.2	operon79.3.3	rluD	4.2.1.70	8.2	PseudoU_synth_2	0.235		J	Ldb0586	Pseudouridylate synthase	LBUL_0521	Pseudouridylate synthase, 23S RNA-specific
miss		equal		LBU0489		LBUL_0522							0	0	0	0	-1.#IND								LBU0489		hypothetical protein	-	62	488582	488394	15.3				15.3		0.184					LBUL_0522	hypothetical protein
dna_v	dna_v	dna_v	dna_v	LBU0490	Ldb0587	LBUL_0523	0	1	0	0.0034	0		0	1	0	0.0034	0		0	2	0	0.0069	0		LBU0490	bacA	putative undecaprenol kinase	-	275	489481	488654	11.8	operon80.2.2	bacA	2.7.1.66	11.8	BacA	0.308	Peptidoglycan Biosynthesis锟斤拷Peptidoglycan Biosynthesis	V	Ldb0587	Undecaprenol kinase	LBUL_0523	Undecaprenyl pyrophosphate phosphatase
pro_v	pro_v	pro_v	equal	LBU0491	Ldb0588	LBUL_0524	1	2	0.0012	0.0028	0.4243		1	2	0.0012	0.0028	0.4243		0	0	0	0	-1.#IND		LBU0491	ykgB	conserved hypothetical protein	-	336	490515	489505	15.2	operon80.2.1	ykgB		15.2		0.285		G	Ldb0588	Putative 3-carboxymuconate cyclase	LBUL_0524	3-carboxymuconate cyclase
pro_v	pro_v	pro_v	equal	LBU0492	Ldb0589	LBUL_0525	1	1	0.0041	0	1.#INF		1	1	0.0041	0	1.#INF		0	0	0	0	-1.#IND		LBU0492	pthA	glucitol/sorbitol-specific PTS system IIA component	+	126	490680	491060	7.7	operon81.2.1	pthA	2.7.1.69	7.7	PTSIIA_gutA	0.339		G	Ldb0589	PTS system, enzyme IIA component (putative glucitol/sorbitol-specific)	LBUL_0525	glucitol/sorbitol PTS, EIIA
dna_v	dna_v	equal	dna_v	LBU0493	Ldb0590	LBUL_0526	0	2	0	0.008	0		0	0	0	0	-1.#IND		0	2	0	0.008	0		LBU0493		conserved hypothetical protein	+	378	491070	492206	7.1	operon81.2.2			7.1	UPF0118	0.22		R	Ldb0590	hypothetical protein	LBUL_0526	Predicted permease
pro_v	pro_v	pro_v	equal	LBU0494	Ldb0591	LBUL_0527	1	2	0.0028	0.005	0.562		1	2	0.0028	0.005	0.562		0	0	0	0	-1.#IND		LBU0494	yibK	TrmH family RNA methyltransferase	+	185	492252	492809	13.6	operon82.6.1	yibK	2.1.1.-	13.6	SpoU_methylase	0.35		J	Ldb0591	rRNA methylase	LBUL_0527	Predicted rRNA methylase (SpoU class)
equal	equal	equal	equal	LBU0495	Ldb0592	LBUL_0528	0	0	0	0	-1.#IND		0	0	0	0	-1.#IND		0	0	0	0	-1.#IND		LBU0495		conserved hypothetical protein	+	131	492841	493236	15.1	operon82.6.2			15.1	DUF1149	0.415		S	Ldb0592	hypothetical protein	LBUL_0528	hypothetical protein
pro_v	pro_v	pro_v	pro_v	LBU0496	Ldb0593	LBUL_0529	9	14	0.0056	0.0059	0.9505		4	9	0.0026	0.0078	0.3393		4	8	0.0025	0.0065	0.3757		LBU0496	ftsK	FtsK/SpoIIIE family protein	+	772	493256	495574	11.1	operon82.6.3	ftsK		11.1	FtsK_SpoIIIE	0.249		D	Ldb0593	Cell division protein FtsK	LBUL_0529	DNA segregation ATPase FtsK/SpoIIIE related protein
pro_v	pro_v	pro_v	pro_v	LBU0497	Ldb0594	LBUL_0530	2	3	0.0022	0.0023	0.9812		2	4	0.0019	0.0082	0.2334		4	5	0.0042	0.0059	0.7041		LBU0497		putative M16 family protease	+	407	495580	496803	13.2	operon82.6.4		3.4.-.-	13.2	Peptidase_M16_C	0.259		R	Ldb0594	Putative peptidase	LBUL_0530	Predicted Zn-dependent peptidase
pro_v	pro_v	pro_v	equal	LBU0498	Ldb0595	LBUL_0531	2	4	0.0022	0.0045	0.479		2	4	0.0022	0.0045	0.479		0	0	0	0	-1.#IND		LBU0498	pqqL	putative metalloendopeptidase	+	417	496800	498053	13.2	operon82.6.5	PqqL2	3.4.24.56	13.2	Peptidase_M16_C	0.221		R	Ldb0595	Putative peptidase	LBUL_0531	Predicted Zn-dependent peptidase
pro_v	pro_v	pro_v	equal	LBU0499	Ldb0596	LBUL_0532	1	2	0.0016	0.0039	0.4144		1	2	0.0016	0.0039	0.4144		0	0	0	0	-1.#IND		LBU0499	fabG1	3-oxoacyl-(acyl-carrier-protein) reductase	+	242	498050	498778	3.1	operon82.6.6	fabG	1.1.1.100	3.1	adh_short	0.206		Q	Ldb0596	Putative dehydrogenase	LBUL_0532	3-oxoacyl-acyl carrier protein reductase
gap	gap	gap	gap	LBU0500	Ldb0597	LBUL_0533	5	9	0.0061	0.0152	0.4034	Gap	9	21	0.012	0.0384	0.3133	Gap	8	16	0.0111	0.0225	0.4934	Gap	LBU0500		putative transcriptional regulator	+	384	498847	500001	9.1				9.1		0.243		S	Ldb0597	hypothetical protein	LBUL_0533	XRE-like DNA-binding protein
dna_v	dna_v	dna_v	dna_v	LBU0502	Ldb0598	LBUL_0534	0	1	0	0.0051	0		0	2	0	0.0104	0		0	3	0	0.0157	0		LBU0502	pgsA	CDP-diacylglycerol--glycerol-3- phosphate 3-phosphatidyltransferase	+	187	500046	500609	10.1		pgsA	2.7.8.5	10.1	CDP-OH_P_transf	0.26	Glyceropholipid Metabolism	I	Ldb0598	CDP-diacylglycerol-glycerol-3-phosphate3-phosphatidyltransferase	LBUL_0534	Phosphatidylglycerophosphate synthase
gap	gap	equal	gap	LBU0503	Ldb0599	LBUL_0535	6	16	0.012	0.0233	0.516	Gap	0	0	0	0	-1.#IND		6	16	0.012	0.0233	0.516	Gap	LBU0503	recA	recA protein	+	369	500815	501924	12.2		recA		12.2	RecA	0.363		L	Ldb0599	RecA protein (Recombinase A)	LBUL_0535	RecA/RadA recombinase
dna_v	dna_v	dna_v	dna_v	LBU0504	Ldb0600	LBUL_0536	0	1	0	0.0017	0		0	1	0	0.0017	0		0	2	0	0.0033	0		LBU0504	ymdA	conserved hypothetical protein	+	547	502072	503715	15.2		ymdA		15.2	MAD	0.288		R	Ldb0600	Putative phosphohydrolase (HD superfamily)	LBUL_0536	Predicted membrane-associated HD superfamily hydrolase
pro_v	pro_v	pro_v	equal	LBU0505	Ldb0601	LBUL_0537	1	1	0.001	0	1.#INF		1	1	0.001	0	1.#INF		0	0	0	0	-1.#IND		LBU0505	llm	undecaprenyl-phosphateN-acetyl-glucosaminyltransferase	+	399	503819	505018	10.3		llm	2.4.1.-	10.3	Glycos_transf_4	0.243	Fructose And Mannose Metabolism锟斤拷Glycerolipid Metabolism	M	Ldb0601	Putative undecaprenyl-phosphate N-acetyl-glucosaminyl transferase	LBUL_0537	UDP-N-acetylmuramyl pentapeptide phosphotransferase/UDP-N-acetylglucosamine-1-phosphate transferase
pro_v	pro_v	equal	pro_v	LBU0506	Ldb0602	LBUL_0538	1	1	0.0018	0	1.#INF		0	0	0	0	-1.#IND		1	1	0.0018	0	1.#INF		LBU0506	ykjI	conserved hypothetical protein	-	219	505730	505071	15.1		ykjI		15.1	UPF0029	0.256		S	Ldb0602	hypothetical protein	LBUL_0538	hypothetical protein
miss	dna_v			LBU0507	Ldb0603		0	3	0	0.0064	0														LBU0507	comFA	putative competence protein ComFA	+	425	505774	507051	11.5		comFA		11.5	DEAD	0.16	Type 锟斤拷 Secretion System	L	Ldb0603	Putative competence protein ComFA
miss		pro_v		LBU0508		LBUL_0540							2	2	0.0043	0	1.#INF								LBU0508	comFC	putative competence protein ComFC	+	212	507096	507734	11.5		comFC		11.5		0.25	Type 锟斤拷 Secretion System	R			LBUL_0540	Predicted amidophosphoribosyltransferase
pro_v	pro_v	equal	pro_v	LBU0509	Ldb0606	LBUL_0541	1	1	0.0021	0	1.#INF		0	0	0	0	-1.#IND		1	1	0.0021	0	1.#INF		LBU0509		ribosomal protein S30EA	+	185	507814	508371	13.4				13.4	Ribosomal_S30AE	0.513		J	Ldb0606	Ribosomal protein S30EA	LBUL_0541	Ribosome-associated protein Y (PSrp-1)
pro_v	pro_v	pro_v	pro_v	LBU0510	Ldb0607	LBUL_0542	2	11	0.001	0.0124	0.0785		1	4	0.0005	0.0053	0.0922		1	7	0.0005	0.0071	0.0686		LBU0510	secA	putative preprotein translocase SecA subunit	+	800	508531	510933	11.4		secA		11.4	SecA_protein	0.408	Protein Export	U	Ldb0607	Preprotein translocase, SecA subunit	LBUL_0542	Preprotein translocase subunit SecA (ATPase, RNA helicase)
dna_v	dna_v	dna_v	dna_v	LBU0511	Ldb0608	LBUL_0543	0	2	0	0.0056	0		0	3	0	0.0084	0		0	1	0	0.0028	0		LBU0511	prfB	peptide chain release factor 2	+	332	511140	512138	13.5	operon83.6.1	prfB		13.5	PCRF	0.296		J	Ldb0608	Peptide chain release factor 2 (RF-2)	LBUL_0543	Protein chain release factor B
equal	equal	equal	equal	LBU0512	Ldb0609	LBUL_0544	0	0	0	0	-1.#IND		0	0	0	0	-1.#IND		0	0	0	0	-1.#IND		LBU0512		conserved hypothetical protein	+	100	512149	512451	15.3	operon83.6.2			15.3		0.233			Ldb0609	Hypothetical membrane protein	LBUL_0544	hypothetical protein
gap	pro_v	gap	gap	LBU0513	Ldb0610	LBUL_0545	1	4	0.0013	0.0087	0.1448		2	5	0.0027	0.015	0.1818	Gap	3	9	0.0041	0.0246	0.1663	Gap	LBU0513	hprK	HPr kinase/phosphatase	+	316	512426	513376	9.1	operon83.6.3	hprK	2.7.1.-	9.1	Hpr_kinase	0.269	Fructose And Mannose Metabolism锟斤拷Vitamine B6 Metabolism锟斤拷Riboflavin Metabolism锟斤拷Aminosugars Metabolism	T	Ldb0610	HPr(Ser) kinase/phosphatase	LBUL_0545	Serine kinase of the HPr protein, regulates carbohydrate metabolism
pro_v	pro_v	pro_v	dna_v	LBU0514	Ldb0611	LBUL_0546	1	2	0.0019	0.0034	0.551		1	1	0.0019	0	1.#INF		0	1	0	0.0034	0		LBU0514	lgt	prolipoprotein diacylglyceryl transferase	+	277	513386	514219	10.1	operon83.6.4	lgt	2.4.99.-	10.1	LGT	0.253		M	Ldb0611	Prolipoprotein diacylglyceryl transferase	LBUL_0546	Prolipoprotein diacylglyceryltransferase
pro_v	pro_v	pro_v	pro_v	LBU0515	Ldb0612	LBUL_0547	1	3	0.0015	0.0057	0.2689		1	3	0.0015	0.0056	0.2706		2	4	0.0031	0.0056	0.542		LBU0515	gpsA1	glycerol-3-phosphate dehydrogenase	+	338	514225	515241	6.3	operon83.6.5	gpsA	1.1.1.94	6.3	Octopine_DH_N	0.253	Glyceropholipid Metabolism	C	Ldb0612	Glycerol-3-phosphate dehydrogenase	LBUL_0547	Glycerol-3-phosphate dehydrogenase
pro_v	pro_v	pro_v	pro_v	LBU0516	Ldb0613	LBUL_0548	3	7	0.005	0.0196	0.2564		2	8	0.0033	0.0258	0.1298		1	3	0.0017	0.0061	0.2731		LBU0516	trxB1	thioredoxin reductase	+	310	515313	516245	6.5		trxB	1.8.1.9	6.5	Thi4	0.238	Pyrimidine Metabolism	O	Ldb0613	Thioredoxin reductase	LBUL_0548	Thioredoxin reductase
pro_v	pro_v	pro_v	pro_v	LBU0517	Ldb0614	LBUL_0549	6	11	0.005	0.004	1.2308		5	11	0.0038	0.0068	0.5669		1	4	0.0011	0.0027	0.4234		LBU0517	uvrB	excinuclease ABC B subunit	+	680	516366	518408	12.1		uvrB		12.1	UVR	0.382		L	Ldb0614	Excinuclease ABC, subunit B	LBUL_0549	Helicase subunit of the DNA excision repair complex
pro_v	pro_v	pro_v	pro_v	LBU0518	Ldb0615	LBUL_0550	2	10	0.001	0.0111	0.0938		1	8	0.0004	0.0074	0.061		3	8	0.0014	0.0073	0.1886		LBU0518	uvrA	excinuclease ABC A subunit	+	882	518605	521253	12.1		uvrA		12.1	ABC_tran	0.263		L	Ldb0615	Excinuclease ABC, subunit A	LBUL_0550	Excinuclease ATPase subunit
pro_v	dna_v	pro_v	pro_v	LBU0519	Ldb0616	LBUL_0551	0	1	0	0.0054	0		2	3	0.005	0.0054	0.9177		2	2	0.005	0	1.#INF		LBU0519		conserved hypothetical protein	+	180	521350	521892	10.4				10.4		0.263		S	Ldb0616	hypothetical protein	LBUL_0551	hypothetical protein
miss	gap			LBU0520	Ldb0617		3	5	0.0069	0.0125	0.5495	Gap													LBU0520	dppA	D-aminopeptidase	+	230	522125	522817	13.2		dppA		13.2	Peptidase_M55	0.186	Phenylalanine,Tyrosine And Trptophan Biosynthesis	E	Ldb0617	D-aminopeptidase
miss				LBU0521																					LBU0521	dmpA	conserved hypothetical protein	+	159	522920	523399	13.2		psi-dmpA	3.4.11.19	13.2	Peptidase_S58	0.153		E
miss		pro_v		LBU0522		LBUL_0554							1	1	0.0102	0	1.#INF								LBU0522		hypothetical protein	+	52	523453	523611	15.3				15.3		0.222					LBUL_0554	hypothetical protein
dna_v	dna_v	equal	dna_v	LBU0523	Ldb0621	LBUL_0556	0	1	0	0.003	0		0	0	0	0	-1.#IND		0	1	0	0.0032	0		LBU0523		putative ATPase	+	313	523931	524872	15.2				15.2	ATP_bind_2	0.262		R	Ldb0621	Putative kinase	LBUL_0556	Predicted P-loop kinase
gap	gap	dna_v	gap	LBU0524	Ldb0622	LBUL_0557	0	1	0	0.0028	0	Gap	0	2	0	0.0056	0		0	3	0	0.0085	0	Gap	LBU0524	yjiF	conserved hypothetical protein	+	339	524882	525901	15.1	operon84.2.1	yjiF		15.1	UPF0052	0.28		S	Ldb0622	hypothetical protein	LBUL_0557	hypothetical protein
pro_v	pro_v	dna_v	pro_v	LBU0525	Ldb0623	LBUL_0558	3	9	0.0055	0.024	0.2289		0	4	0	0.0164	0		3	7	0.0055	0.0134	0.4099		LBU0525		conserved hypothetical protein	+	310	525909	526841	15.1	operon84.2.2			15.1	DUF199	0.242		S	Ldb0623	hypothetical protein	LBUL_0558	hypothetical protein
pro_v	pro_v	dna_v	pro_v	LBU0526	Ldb0624	LBUL_0559	1	2	0.0026	0.0051	0.5046		0	2	0	0.0104	0		1	4	0.0026	0.0157	0.1652		LBU0526	clpP	ATP-dependent Clp protease proteolytic subunit	-	194	527493	526909	14.1		clpP	3.4.21.92	14.1	NfeD	0.449		O	Ldb0624	ATP-dependent Clp protease proteolytic subunit	LBUL_0559	Protease subunit of ATP-dependent Clp protease
miss				LBU0527																					LBU0527		conserved hypothetical protein	+	520	527611	529173	15.3				15.3		0.231
miss				LBU0528																					LBU0528	ppc	conserved hypothetical protein	+	68	529573	529779	7.1		psi-ppc		7.1	DUF534	0.276		R
miss				LBU0529																					LBU0529	rbsC	conserved hypothetical protein	+	123	529882	530253	7.1	operon85.2.1	psi-rbsC		7.1		0.179	ABC Transporters	R
gap	dna_v	gap	gap	LBU0530	Ldb0632	LBUL_0564	0	1	0	0.0035	0		6	10	0.0156	0.0141	1.1048	Gap	6	9	0.0156	0.0101	1.5446	Gap	LBU0530		ABC-type transport system ATP-binding protein	+	254	530246	531010	7.1	operon85.2.2	potA		7.1	ABC_tran	0.211	ABC Transporters	R	Ldb0632	ABC transporter, ATP-binding protein	LBUL_0564	ABC-type uncharacterized transport system, ATPase component
pro_v	pro_v	dna_v	equal	LBU0531	Ldb0634	LBUL_0566	1	2	0.0014	0.0023	0.6025		0	1	0	0.0025	0		0	0	0	0	-1.#IND		LBU0531	cggR	central glycolytic genes regulator	+	382	531359	532507	9.7		cggR		9.7	Sugar-bind	0.216		K	Ldb0634	Central glycolytic genes regulator	LBUL_0566	central glycolytic genes regulator
pro_v	pro_v	pro_v	pro_v	LBU0532	Ldb0635	LBUL_0567	1	2	0.0015	0.0029	0.5204		3	4	0.0045	0.0029	1.566		2	4	0.003	0.0058	0.5183		LBU0532	gap	glyceraldehyde 3-phosphate dehydrogenase	+	338	532546	533562	6.9		gap	1.2.1.12	6.9	Gp_dh_N	0.507	Glycolysis	G	Ldb0635	Glyceraldehyde 3-phosphate dehydrogenase	LBUL_0567	Glyceraldehyde-3-phosphate dehydrogenase
dna_v	dna_v	dna_v	dna_v	LBU0533	Ldb0636	LBUL_0568	0	2	0	0.0048	0		0	3	0	0.0072	0		0	3	0	0.0072	0		LBU0533	pgk	phosphoglycerate kinase	+	403	533659	534870	6.9	operon86.2.1	pgk	2.7.2.3	6.9	PGK	0.456	Glycolysis锟斤拷Carbon Fixation In Photosyntheticorganisms	G	Ldb0636	Phosphoglycerate kinase	LBUL_0568	3-phosphoglycerate kinase
dna_v	dna_v	dna_v	equal	LBU0534	Ldb0637	LBUL_0569	0	1	0	0.0038	0		0	1	0	0.0038	0		0	0	0	0	-1.#IND		LBU0534	tpiA	triosephosphate isomerase	+	252	534889	535647	6.9	operon86.2.2	tpiA	5.3.1.1	6.9	TIM	0.462	Glycolysis锟斤拷Carbon Fixation In Photosyntheticorganisms锟斤拷Fructose And Mannose Metabolism锟斤拷Inositol Metabolism	G	Ldb0637	Triosephosphate isomerase	LBUL_0569	Triosephosphate isomerase
miss				LBU0535																					LBU0535		conserved hypothetical protein	+	72	536182	536400	13.4		psi-rimI1		13.4		0.358
miss				LBU0536																					LBU0536		conserved hypothetical protein	+	99	536376	536675	13.4		psi-rimI2	2.3.1.-	13.4	Acetyltransf_1	0.352		R
pro_v	pro_v	pro_v	pro_v	LBU0537	Ldb0640	LBUL_0571	2	2	0.0049	0	1.#INF		1	2	0.0028	0.0049	0.5692		3	4	0.0077	0.0049	1.5855		LBU0537		conserved hypothetical protein	-	189	537201	536632	15.3	operon87.2.2			15.3		0.231			Ldb0640	hypothetical protein	LBUL_0571	hypothetical protein
pro_v	pro_v	pro_v	pro_v	LBU0538	Ldb0641	LBUL_0572	1	4	0.0017	0.0151	0.1154		3	7	0.0044	0.0132	0.3302		3	11	0.0061	0.0286	0.214		LBU0538		HAD superfamily hydrolase	-	294	538082	537198	15.4	operon87.2.1			15.4	Hydrolase	0.295		R	Ldb0641	Hydrolase (HAD superfamily)	LBUL_0572	Predicted hydrolase of the HAD superfamily
pro_v	dna_v	pro_v	pro_v	LBU0539	Ldb0642	LBUL_0573	0	2	0	0.0145	0		2	4	0.004	0.0087	0.4586		2	4	0.004	0.0145	0.274		LBU0539	ung	uracil-DNA glycosylase	+	227	538244	538927	12.2	operon88.3.1	ung	3.2.2.-	12.2	UDG	0.256		L	Ldb0642	Uracil-DNA glycosylase	LBUL_0573	Uracil DNA glycosylase
pro_v	equal	pro_v	pro_v	LBU0540	Ldb0643	LBUL_0574	0	0	0	0	-1.#IND		1	1	0.0016	0	1.#INF		1	1	0.0016	0	1.#INF		LBU0540	pta	phosphate acetyltransferase	+	329	538948	539937	6.7	operon88.3.2	pta	2.3.1.8	6.7	PTA_PTB	0.321	Pyruvate Metabolism锟斤拷Propanoate Metabolism	C	Ldb0643	Phosphate acetyltransferase	LBUL_0574	Phosphotransacetylase
equal	equal	equal	equal	LBU0541	Ldb0644	LBUL_0575	0	0	0	0	-1.#IND		0	0	0	0	-1.#IND		0	0	0	0	-1.#IND		LBU0541	ydiB	conserved hypothetical protein	+	161	539948	540433	15.2	operon88.3.3	ydiB		15.2	UPF0079	0.214		R	Ldb0644	hypothetical protein	LBUL_0575	Predicted ATPase or kinase
equal	equal	equal	equal	LBU0542	Ldb0645	LBUL_0576	0	0	0	0	-1.#IND		0	0	0	0	-1.#IND		0	0	0	0	-1.#IND		LBU0542		DNA polymerase III, epsilon subunit related 3'-5' exonuclease	-	178	541044	540508	12.2		dinG	2.7.7.7	12.2	Exonuc_X-T	0.258	Dna Polymerase	L	Ldb0645	Putative exonuclease	LBUL_0576	DNA polymerase III, epsilon subunit related 3'-5' exonuclease
pro_v	pro_v	pro_v	dna_v	LBU0543	Ldb0646	LBUL_0577	1	2	0.0013	0.0031	0.4289		1	3	0.0013	0.0062	0.2143		0	1	0	0.0031	0		LBU0543	murB	UDP-N-acetylenolpyruvoylglucosamine reductase	+	297	541166	542059	10.2		murB	1.1.1.158	10.2	FAD_binding_4	0.26	Aminosugars Metabolism	M	Ldb0646	UDP-N-acetylenolpyruvoylglucosamine reductase	LBUL_0577	UDP-N-acetylmuramate dehydrogenase
pro_v	dna_v	pro_v	pro_v	LBU0544	Ldb0647	LBUL_0578	0	4	0.0011	0.0116	0.0935		2	7	0.0029	0.0167	0.1735		2	5	0.004	0.0051	0.7742		LBU0544	potA	ABC-type spermidine/putrescine transport system ATP-binding protein	+	362	542100	543188	7.2	operon89.7.1	potA		7.2	ABC_tran	0.299	ABC Transporters	E	Ldb0647	Spermidine/putrescine ABC transporter, ATP-binding protein	LBUL_0578	ABC-type spermidine/putrescine transport system, ATPase component
pro_v	pro_v	pro_v	dna_v	LBU0545	Ldb0648	LBUL_0579	1	4	0.0015	0.0149	0.098		1	4	0.0015	0.0149	0.098		0	2	0	0.007	0		LBU0545	potB	ABC-type spermidine/putrescine transport system permease protein	+	270	543191	544003	7.2	operon89.7.2	potB		7.2		0.209	ABC Transporters	E	Ldb0648	Spermidine/putrescine ABC transporter, permease protein	LBUL_0579	spermidine/putrescine ABC transporter permease protein
dna_v	dna_v	equal	dna_v	LBU0546	Ldb0649	LBUL_0580	0	2	0	0.0067	0		0	0	0	0	-1.#IND		0	2	0	0.0067	0		LBU0546	potC	ABC-type spermidine/putrescine transport system permease protein	+	267	544000	544803	7.2	operon89.7.3	potC		7.2		0.197	ABC Transporters	E	Ldb0649	Spermidine/putrescine ABC transporter, permeaseprotein PotC	LBUL_0580	spermidine/putrescine ABC transporter permease protein
pro_v	pro_v	dna_v	pro_v	LBU0547	Ldb0650	LBUL_0581	1	2	0.0014	0.0027	0.5111		0	1	0	0.0027	0		1	1	0.0014	0	1.#INF		LBU0547	potD	ABC-type spermidine/putrescine transport system substrate-binding protein	+	360	544800	545882	7.2	operon89.7.4	potD		7.2	Lipoprotein_8	0.282	ABC Transporters	E	Ldb0650	Spermidine/putrescine ABC transporter, substratebinding protein	LBUL_0581	Spermidine/putrescine-binding periplasmic protein
dna_v	dna_v	dna_v	dna_v	LBU0548	Ldb0651	LBUL_0582	0	3	0	0.0142	0		0	2	0	0.0109	0		0	1	0	0.0033	0		LBU0548		conserved hypothetical protein	+	279	545915	546754	15.1	operon89.7.5			15.1	DUF147	0.307		S	Ldb0651	hypothetical protein	LBUL_0582	hypothetical protein
miss		pro_v		LBU0549		LBUL_0583							4	4	0.0062	0	1.#INF								LBU0549		conserved hypothetical protein	+	316	546754	547704	15.1	operon89.7.6			15.1		0.261		S			LBUL_0583	hypothetical protein
pro_v	pro_v	dna_v	pro_v	LBU0550	Ldb0654	LBUL_0584	1	3	0.0011	0.0042	0.2727		0	2	0	0.0042	0		1	3	0.0011	0.0042	0.2727		LBU0550	glmM	phosphoglucomutase	+	450	547729	549081	5.2	operon89.7.7	glmM	5.4.2.-	5.2	PGM_PMM_II	0.296	Fructose And Mannose Metabolism锟斤拷Aminosugars Metabolism	G	Ldb0654	Phosphomannomutase	LBUL_0584	Phosphomannomutase
pro_v	equal	pro_v	pro_v	LBU0551	Ldb0655	LBUL_0585	0	0	0	0	-1.#IND		1	3	0.0019	0.0069	0.2837		1	3	0.0019	0.0069	0.2837		LBU0551	yxeH	conserved hypothetical protein	+	270	549230	550042	15.2		yxeH		15.2		0.27		R	Ldb0655	Hydrolase (HAD superfamily)	LBUL_0585	Predicted hydrolase of the HAD superfamily
miss				LBU0552																					LBU0552	ampC1	putative esterase	+	112	550094	550432	11.8		psi-ampC1		11.8	Beta-lactamase	0.176		V
gap	gap	gap	equal	LBU0553	Ldb0658	LBUL_0587	132	309	1.9232	-1.#IND	-1.#IND	Gap	132	309	1.9232	-1.#IND	-1.#IND	Gap	0	0	0	0	-1.#IND		LBU0553	ampC2	putative esterase	+	229	550529	551218	11.8		psi-ampC2		11.8	Beta-lactamase	0.206		V	Ldb0658	Putative transcriptional regulator (MarR family)	LBUL_0587	Predicted transcriptional regulator
miss				LBU0554																					LBU0554	silP	conserved hypothetical protein	+	124	551579	551953	15.1	operon90.2.1	silP	3.6.3.10	15.1		0.261		S
pro_v	pro_v	dna_v	pro_v	LBU0555	Ldb0660	LBUL_0589	2	6	0.0014	0.009	0.1602		0	3	0	0.006	0		2	3	0.0014	0.003	0.4777		LBU0555	copA	copper-transporting ATPase	+	638	551953	553869	7.5	operon90.2.2	copA	3.6.3.4	7.5	Hydrolase	0.224		P	Ldb0660	Cation transporting P-type ATPase (probable copper transporter)	LBUL_0589	Cation transport ATPase
pro_v	dna_v	pro_v	pro_v	LBU0556	Ldb0661	LBUL_0590	0	2	0	0.0218	0		1	1	0.0041	0	1.#INF		1	3	0.0041	0.0218	0.1886		LBU0556		integral membrane protein for chromosome condensation	+	128	554021	554407	11.1	operon91.3.1	crcB		11.1	CRCB	0.117		D	Ldb0661	CrcB protein	LBUL_0590	Integral membrane protein for chromosome condensation
dna_v	dna_v	dna_v	dna_v	LBU0557	Ldb0662	LBUL_0591	0	2	0	0.0153	0		0	1	0	0.0075	0		0	1	0	0.0075	0		LBU0557		integral membrane protein for chromosome condensation	+	119	554412	554771	11.1	operon91.3.2	crcB		11.1	CRCB	0.147		D	Ldb0662	CrcB protein	LBUL_0591	Integral membrane protein for chromosome condensation
miss	gap			LBU0558	Ldb0663		5	8	0.0121	0.0063	1.9052	Gap													LBU0558		conserved hypothetical protein	+	261	554755	555540	15.3	operon91.3.3			15.3		0.206			Ldb0663	Hypothetical membrane protein
miss		gap		LBU0559		LBUL_0594							5	7	0.0086	0.0078	1.1004	Gap							LBU0559		GGDEF family protein	+	260	555868	556650	9.1				9.1	GGDEF	0.195		T			LBUL_0594	Signal transduction diguanylate cyclase
miss				LBU0560																					LBU0560		hypothetical protein	+	313	556731	557672	9.2	operon92.2.1	EAL		9.2	EAL	0.233		T
pro_v	pro_v	pro_v	pro_v	LBU0561	Ldb0666	LBUL_0597	1	1	0.0093	0	1.#INF		1	1	0.0046	0.0102	0.4537		2	2	0.014	0.0102	1.3739		LBU0561		hypothetical protein	+	53	557673	557834	15.3	operon92.2.2			15.3		0.296			Ldb0666	hypothetical protein	LBUL_0597	hypothetical protein
miss				LBU0562																					LBU0562		conserved hypothetical protein	+	225	557874	558551	15.3				15.3		0.245
miss	pro_v			LBU0563	Ldb0667		1	2	0.0023	0.004	0.5834														LBU0563		conserved hypothetical protein	+	229	558593	559282	9.1		EAL		9.1	GGDEF	0.272		T	Ldb0667	hypothetical protein
pro_v	pro_v	dna_v	pro_v	LBU0564	Ldb0669	LBUL_0601	1	2	0.0039	0.0148	0.2656		0	1	0	0.0147	0		1	1	0.0039	0	1.#INF		LBU0564		hypothetical protein	+	136	559733	560143	15.3				15.3		0.216			Ldb0669	Hypothetical membrane protein	LBUL_0601	hypothetical protein
pro_v	pro_v	pro_v	pro_v	LBU0565	Ldb0670	LBUL_0602	2	2	0.0069	0	1.#INF		1	2	0.0034	0.0062	0.5489		1	2	0.0034	0.0062	0.5489		LBU0565	psaC	protein-tyrosine phosphatase	+	152	560228	560686	13.3		psaC	3.1.3.48	13.3	LMWPc	0.294	Mapk Signaling Pathway, Calcium Signaling Pathway, Cell Cycle, Adherens Junction, Insulin Signaling Pathway	T	Ldb0670	Phosphotyrosine protein phosphatase	LBUL_0602	Protein-tyrosine-phosphatase
pro_v	pro_v	pro_v	pro_v	LBU0566	Ldb0671	LBUL_0603	3	3	0.012	0	1.#INF		2	2	0.0076	0	1.#INF		1	1	0.0043	0	1.#INF		LBU0566		conserved hypothetical protein	+	126	560802	561182	15.3				15.3		0.304			Ldb0671	hypothetical protein	LBUL_0603	Predicted nucleoside-diphosphate-sugar epimerase
pro_v	pro_v	pro_v	pro_v	LBU0567	Ldb0672	LBUL_0604	5	8	0.0034	0.0085	0.399		1	5	0.0007	0.0094	0.0776		4	9	0.0027	0.0143	0.186		LBU0567		amino acid permease	-	543	562900	561269	7.2		ycaM		7.2	Aa_trans	0.301		E	Ldb0672	Amino-acid transporter	LBUL_0604	Amino acid transporter
pro_v	pro_v	dna_v	pro_v	LBU0568	Ldb0673	LBUL_0605	2	5	0.0051	0.0172	0.2981		0	3	0	0.0253	0		2	4	0.0051	0.0197	0.2589		LBU0568	msrA	putative peptide methionine sulfoxide reductase	+	175	563160	563687	13.3	operon93.2.1	msrA	1.8.4.6	13.3	PMSR	0.269		O	Ldb0673	Peptide methionine sulfoxide reductase	LBUL_0605	Peptide methionine sulfoxide reductase
gap	pro_v	gap	gap	LBU0569	Ldb0674	LBUL_0606	1	5	0.0033	0.0101	0.3245		15	30	0.036	0.0315	1.1438	Gap	14	31	0.0356	0.0351	1.0145	Gap	LBU0569		putative esterase of the alpha-beta hydrolase superfamily	+	282	563703	564551	12.1	operon93.2.2	cmk5	3.4.21.-	12.1	Patatin	0.208		R	Ldb0674	Putative esterase (alpha-beta hydrolase superfamily)	LBUL_0606	Predicted esterase of the alpha-beta hydrolase superfamily
pro_v	pro_v	pro_v	pro_v	LBU0570	Ldb0675	LBUL_0607	2	5	0.003	0.0102	0.2974		2	4	0.0035	0.0068	0.5118		4	5	0.0065	0.0034	1.9365		LBU0570	lipO	ABC-type transport system substrate binding protein	-	293	565518	564637	7.5		lipo		7.5	SBP_bac_9	0.379	ABC Transporters	P	Ldb0675	Substrate binding protein	LBUL_0607	ABC-type metal ion transport system, periplasmic component/surface adhesin
pro_v	pro_v	equal	pro_v	LBU0571	Ldb0676	LBUL_0608	4	7	0.0112	0.0246	0.4571		0	0	0	0	-1.#IND		4	7	0.0112	0.0246	0.4571		LBU0571		conserved hypothetical protein	+	69	565627	566154	15.3				15.3		0.222			Ldb0676	hypothetical protein	LBUL_0608	Predicted integral membrane protein
dna_v	equal	dna_v	dna_v	LBU0573	Ldb0677	LBUL_0609	0	0	0	0	-1.#IND		0	1	0	0.004	0		0	1	0	0.004	0		LBU0573		conserved hypothetical protein	+	243	566231	566962	15.1				15.1	DUF28	0.435		S	Ldb0677	hypothetical protein	LBUL_0609	hypothetical protein
pro_v	pro_v	pro_v	dna_v	LBU0574	Ldb0678	LBUL_0610	1	3	0.0017	0.0093	0.1773		1	3	0.0017	0.0056	0.2958		0	4	0	0.015	0		LBU0574	cglA	competence protein	+	323	567122	568093	11.5	operon94.6.1	cglA		11.5	GSPII_E	0.159		N	Ldb0678	Putative competence protein ComGA	LBUL_0610	Type II secretory pathway/competence component, ATPase
miss		equal		LBU0575		LBUL_0611							0	0	0	0	-1.#IND								LBU0575	comGB	putative competence protein ComGB	+	332	568065	569063	11.5	operon94.6.2	comGB		11.5	GSPII_F	0.202	Type 锟斤拷 Secretion System	N			LBUL_0611	Type II secretory pathway/competence component
dna_v	dna_v	equal	dna_v	LBU0576	Ldb0681	LBUL_0612	0	2	0	0.0174	0		0	0	0	0	-1.#IND		0	2	0	0.0174	0		LBU0576	comGC	putative competence protein ComGC	+	107	569085	569408	11.5	operon94.6.3	comGC		11.5		0.321	Type 锟斤拷 Secretion System	U	Ldb0681	Putative competence protein ComGC	LBUL_0612	Competence protein ComGC
pro_v	pro_v	equal	pro_v	LBU0577	Ldb0682	LBUL_0613	3	5	0.0098	0.0132	0.7453		0	0	0	0	-1.#IND		3	5	0.0098	0.0132	0.7453		LBU0577		Putative Competence protein ComGD	+	145	569405	569842	15.3	operon94.6.4			15.3		0.128			Ldb0682	Putative Competence protein ComGD	LBUL_0613	hypothetical protein
dna_v	dna_v	dna_v	dna_v	LBU0578	Ldb0683	LBUL_0614	0	3	0	0.0316	0		0	2	0	0.0209	0		0	3	0	0.0316	0		LBU0578		hypothetical protein	+	88	569832	570098	15.3	operon94.6.5	psi		15.3		0.227			Ldb0683	hypothetical protein	LBUL_0614	Competence protein ComGF
gap	gap	gap	dna_v	LBU0579	Ldb0684	LBUL_0615	1	3	0.0032	0.0111	0.2851	Gap	2	5	0.0058	0.0153	0.382	Gap	0	3	0	0.0148	0		LBU0579		conserved hypothetical protein	+	182	570064	570612	15.3	operon94.6.6			15.3		0.206			Ldb0684	hypothetical protein	LBUL_0615	hypothetical protein
pro_v	pro_v	pro_v	pro_v	LBU0580	Ldb0685	LBUL_0617	5	11	0.0075	0.021	0.3582		4	11	0.0063	0.0282	0.2255		3	4	0.0043	0.0069	0.6262		LBU0580	laaG	adenine-specific DNA methylase	+	332	570828	571826	12.2		laaG	2.1.1.72	12.2	UPF0020	0.25		L	Ldb0685	hypothetical protein	LBUL_0617	Adenine-specific DNA methylase
pro_v	pro_v	pro_v	pro_v	LBU0581	Ldb0686	LBUL_0618	1	3	0.0013	0.0078	0.1664		1	3	0.0013	0.0048	0.2685		2	4	0.0026	0.0078	0.3319		LBU0581	ackA	acetate kinase	+	395	571862	573049	6.7		ackA	2.7.2.1	6.7	Acetate_kinase	0.34	Pyruvate Metabolism锟斤拷Propanoate Metabolism	C	Ldb0686	Acetate kinase	LBUL_0618	Acetate kinase
equal	equal	equal	equal	LBU0582	Ldb0687	LBUL_0620	0	0	0	0	-1.#IND		0	0	0	0	-1.#IND		0	0	0	0	-1.#IND		LBU0582		hypothetical protein	+	51	573772	573927	15.3				15.3		0.182			Ldb0687	hypothetical protein	LBUL_0620	hypothetical protein
dna_v	dna_v	dna_v	dna_v	LBU0583	Ldb0688	LBUL_0621	0	1	0	0.0039	0		0	1	0	0.0039	0		0	2	0	0.0079	0		LBU0583	rrp	two-component system response regulator	+	241	574107	574832	9.2	operon95.2.1	rrp7		9.2	Trans_reg_C	0.436		T	Ldb0688	Two-component system, response regulator	LBUL_0621	DNA-binding response regulator, OmpR family (Rec-wHTH domains)
pro_v	pro_v	pro_v	dna_v	LBU0584	Ldb0689	LBUL_0622	2	5	0.0017	0.0054	0.3186		2	6	0.0017	0.0073	0.238		0	1	0	0.0018	0		LBU0584	srrB	two-component system sensor histidine kinase	+	521	574829	576394	9.2	operon95.2.2	srrB	2.7.3.-	9.2	HisKA	0.283		T	Ldb0689	Two-component system, sensor histidine kinase	LBUL_0622	Signal transduction histidine kinase
pro_v	pro_v	pro_v	pro_v	LBU0585	Ldb0690	LBUL_0623	5	10	0.0028	0.0084	0.3309		8	12	0.0049	0.0051	0.9495		3	6	0.0021	0.0058	0.3583		LBU0585		putative phosphoglycerol transferase	-	740	578663	576441	5.4			2.7.8.20	5.4	Sulfatase	0.259		M	Ldb0690	Putative phosphoglycerol transferase	LBUL_0623	Phosphoglycerol transferase related protein, alkaline phosphatase superfamily
pro_v	pro_v	dna_v	pro_v	LBU0586	Ldb0691	LBUL_0624	1	1	0.0019	0	1.#INF		0	1	0	0.0043	0		1	2	0.0019	0.0043	0.438		LBU0586	vanZ1	glycopeptide antibiotics resistance protein	+	208	578812	579438	7.8		VANZ		7.8	VanZ	0.183		V	Ldb0691	hypothetical protein	LBUL_0624	Glycopeptide antibiotics resistance protein
pro_v	pro_v	pro_v	dna_v	LBU0587	Ldb0692	LBUL_0625	8	13	0.0093	0.0095	0.9822		8	12	0.01	0.0045	2.211		0	1	0	0.0055	0		LBU0587	pgi	glucose-6-phosphate isomerase	+	446	579515	580855	6.9		pgi	5.3.1.9	6.9	PGI	0.38	Glycolysis锟斤拷Starch And Sucrose Metabolism锟斤拷Pentose Phpsphate Pathway	G	Ldb0692	Glucose-6-phosphate isomerase	LBUL_0625	Glucose-6-phosphate isomerase
miss				LBU0588																					LBU0588	oppA11	ABC-type oligopeptide transport system substrate-binding protein	+	163	581031	581522	7.2		psi-oppA1		7.2	SBP_bac_5	0.194		E
miss				LBU0589																					LBU0589	oppA12	ABC-type oligopeptide transport system substrate-binding protein	+	320	581552	582514	7.2		psi-oppA2		7.2	SBP_bac_5	0.261		E
pro_v	pro_v	pro_v	pro_v	LBU0590	Ldb0697	LBUL_0629	2	2	0.0032	0	1.#INF		3	3	0.0048	0	1.#INF		1	1	0.0016	0	1.#INF		LBU0590	yvdA	putative esterase	+	334	582892	583896	11.8	operon96.2.1	yvdA		11.8	Beta-lactamase	0.239		V	Ldb0697	Putative penicillin binding protein	LBUL_0629	Beta-lactamase class C related penicillin binding protein
pro_v	pro_v	equal	pro_v	LBU0591	Ldb0698	LBUL_0630	1	1	0.0064	0	1.#INF		0	0	0	0	-1.#IND		1	1	0.0064	0	1.#INF		LBU0591		hypothetical protein	+	83	583919	584170	15.3	operon96.2.2			15.3		0.178			Ldb0698	Hypothetical membrane protein	LBUL_0630	hypothetical protein
pro_v	pro_v	pro_v	dna_v	LBU0592	Ldb0699	LBUL_0631	1	3	0.0009	0.0074	0.1157		1	3	0.0009	0.0042	0.2062		0	4	0	0.0116	0		LBU0592	murE1	putative UDP-N-acetylmuramyl tripeptide synthetase	-	451	585587	584232	10.2		murC	6.3.2.13	10.2	Mur_ligase	0.319		M	Ldb0699	PutativeUDP-N-acetylmuramoylalanyl-D-glutamate-2, 6-diaminopimelate ligase	LBUL_0631	UDP-N-acetylmuramyl tripeptide synthase
pro_v	pro_v	pro_v	pro_v	LBU0593	Ldb0700	LBUL_0632	1	1	0.0019	0	1.#INF		3	3	0.0064	0	1.#INF		2	2	0.0045	0	1.#INF		LBU0593	tdk	putative thymidine kinase	+	200	585728	586330	2.5	operon97.4.1	tdk	2.7.1.21	2.5	TK	0.243	Pyrimidine Metabolism	F	Ldb0700	Thymidine kinase	LBUL_0632	Thymidine kinase
pro_v	pro_v	equal	pro_v	LBU0594	Ldb0701	LBUL_0633	1	1	0.0014	0	1.#INF		0	0	0	0	-1.#IND		1	1	0.0014	0	1.#INF		LBU0594	prfA	peptide chain release factor 1	+	361	586354	587439	13.5	operon97.4.2	prfA		13.5	PCRF	0.461		J	Ldb0701	Peptide chain release factor 1 (RF-1)	LBUL_0633	Protein chain release factor A
pro_v	equal	pro_v	pro_v	LBU0595	Ldb0702	LBUL_0634	0	0	0	0	-1.#IND		3	3	0.0058	0	1.#INF		3	3	0.0058	0	1.#INF		LBU0595	hemK	protoporphyrinogen oxidase	+	280	587432	588274	4.2	operon97.4.3	hemK	1.3.3.4	4.2	PrmA	0.209	Porphyrin And Chlorophyll Metabolism	J	Ldb0702	Methylase of polypeptide chain release factors	LBUL_0634	Methylase of polypeptide chain release factor
pro_v	pro_v	equal	pro_v	LBU0596	Ldb0703	LBUL_0635	1	2	0.0012	0.0028	0.4347		0	0	0	0	-1.#IND		1	2	0.0012	0.0028	0.4347		LBU0596		putative SUA5 family translation factor	+	331	588274	589269	13.5	operon97.4.4			13.5	SUA5	0.238		J	Ldb0703	Putative translation factor (Sua5 family)	LBUL_0635	Putative translation factor (SUA5)
dna_v	dna_v	equal	dna_v	LBU0597	Ldb0704	LBUL_0636	0	5	0	0.0277	0		0	0	0	0	-1.#IND		0	5	0	0.0277	0		LBU0597	upp	uracil phosphoribosyltransferase	+	209	589369	589998	2.5		upp	2.4.2.9	2.5	Pribosyltran	0.326	Oxidative Phosphorylation ,Pyrimidine Metabolism	F	Ldb0704	Uracil phosphoribosyltransferase	LBUL_0636	Uracil phosphoribosyltransferase
dna_v	equal	dna_v	dna_v	LBU0598	Ldb0705	LBUL_0637	0	0	0	0	-1.#IND		0	1	0.0017	0	1.#INF		0	1	0.0017	0	1.#INF		LBU0598	atpB	ATP synthase F0 A subunit	+	239	590108	590827	6.4	operon98.2.1	atpB	3.6.3.14	6.4	ATP-synt_A	0.243	ATP Synthesis	C	Ldb0705	H+ transporting ATPase / ATP synthase, A subunit	LBUL_0637	F0F1-type ATP synthase, subunit a
equal	equal	equal	equal	LBU0599	Ldb0706	LBUL_0638	0	0	0	0	-1.#IND		0	0	0	0	-1.#IND		0	0	0	0	-1.#IND		LBU0599	atpE	ATP synthase F0 C subunit	+	74	590846	591070	6.4	operon98.2.2	atpE	3.6.3.14	6.4	ATP-synt_C	0.454	ATP Synthesis	C	Ldb0706	H+ transporting ATPase / ATP synthase, C subunit	LBUL_0638	F0F1-type ATP synthase, subunit c
dna_v	dna_v	dna_v	equal	LBU0600	Ldb0707	LBUL_0639	0	1	0	0.0058	0		0	1	0	0.0058	0		0	0	0	0	-1.#IND		LBU0600	atpF	ATP synthase F0 B subunit	+	168	591124	591630	6.4	operon99.7.1	atpF	3.6.3.14	6.4	ATP-synt_B	0.443	ATP Synthesis	C	Ldb0707	H+ transporting ATPase / ATP synthase, B subunit	LBUL_0639	F0F1-type ATP synthase, subunit b
pro_v	pro_v	pro_v	pro_v	LBU0601	Ldb0708	LBUL_0640	3	7	0.0088	0.0209	0.4205		1	5	0.0029	0.0295	0.0986		2	4	0.0058	0.0189	0.3083		LBU0601	atpH	ATP synthase F1 delta subunit	+	180	591630	592172	6.4	operon99.7.2	atpH	3.6.3.14	6.4	OSCP	0.224	ATP Synthesis	C	Ldb0708	H+ transporting ATPase / ATP synthase, delta subunit	LBUL_0640	F0F1-type ATP synthase, delta subunit
pro_v	pro_v	pro_v	pro_v	LBU0602	Ldb0709	LBUL_0641	2	5	0.0018	0.0099	0.1852		3	6	0.0029	0.0099	0.2903		1	1	0.001	0	1.#INF		LBU0602	atpA	ATP synthase F1 alpha subunit	+	503	592195	593706	6.4	operon99.7.3	atpA	3.6.3.14	6.4	ATP-synt_ab_N	0.315	ATP Synthesis	C	Ldb0709	H+ transporting ATPase / ATP synthase, alpha subunit	LBUL_0641	F0F1-type ATP synthase, alpha subunit
pro_v	pro_v	pro_v	equal	LBU0603	Ldb0710	LBUL_0642	1	4	0.0016	0.009	0.1783		1	4	0.0016	0.009	0.1783		0	0	0	0	-1.#IND		LBU0603	atpG	ATP synthase F1 gamma subunit	+	320	593717	594679	6.4	operon99.7.4	atpG	3.6.3.14	6.4	ATP-synt	0.288	ATP Synthesis	C	Ldb0710	H+ transporting ATPase / ATP synthase, gamma subunit	LBUL_0642	F0F1-type ATP synthase, gamma subunit
pro_v	pro_v	pro_v	pro_v	LBU0604	Ldb0711	LBUL_0643	3	5	0.0033	0.0039	0.8359		1	3	0.0011	0.0039	0.278		2	2	0.0022	0	1.#INF		LBU0604	atpD	ATP synthase F1 beta subunit	+	479	594699	596138	6.4	operon99.7.5	atpD	3.6.3.14	6.4	ATP-synt_ab_N	0.377	ATP Synthesis	C	Ldb0711	H+ transporting ATPase / ATP synthase, beta subunit	LBUL_0643	F0F1-type ATP synthase, beta subunit
pro_v	pro_v	pro_v	equal	LBU0605	Ldb0712	LBUL_0644	3	4	0.0082	0.0093	0.8828		3	4	0.0082	0.0093	0.8828		0	0	0	0	-1.#IND		LBU0605	atpC	ATP synthase F1 epsilon subunit	+	146	596150	596590	6.4	operon99.7.6	atpC	3.6.3.14	6.4	ATP-synt_DE_N	0.373	ATP Synthesis	C	Ldb0712	H+ transporting ATPase / ATP synthase, epsilon subunit	LBUL_0644	F0F1-type ATP synthase, epsilon subunit
pro_v	pro_v	pro_v	equal	LBU0606	Ldb0713	LBUL_0645	1	1	0.0067	0	1.#INF		1	1	0.0072	0	1.#INF		0	0	0	0	-1.#IND		LBU0606		conserved hypothetical protein	+	81	596624	596869	15.1	operon99.7.7			15.1	DUF1146	0.286		S	Ldb0713	hypothetical protein	LBUL_0645	Predicted membrane protein
dna_v	dna_v	dna_v	dna_v	LBU0607	Ldb0714	LBUL_0646	0	4	0	0.0181	0		0	5	0	0.021	0		0	3	0	0.0152	0		LBU0607	mreB1	Actin-like ATPase involved in cell morphogenesis	+	329	596955	597944	10.2	operon100.4.1	mreB		10.2	FtsA	0.306		D	Ldb0714	Cell-shape-determining protein MreB	LBUL_0646	Actin-like ATPase for cell morphogenesis
pro_v	pro_v	equal	pro_v	LBU0608	Ldb0715	LBUL_0647	1	2	0.0041	0.0255	0.1624		0	0	0	0	-1.#IND		1	2	0.0043	0.0262	0.1657		LBU0608		conserved hypothetical protein	+	95	597947	598234	15.1	operon100.4.2			15.1	DUF37	0.235		S	Ldb0715	hypothetical protein	LBUL_0647	hypothetical protein
pro_v	equal	pro_v	pro_v	LBU0609	Ldb0716	LBUL_0648	0	0	0	0	-1.#IND		1	1	0.0052	0	1.#INF		1	1	0.0052	0	1.#INF		LBU0609		conserved hypothetical protein	+	75	598247	598474	15.3	operon100.4.3			15.3		0.318			Ldb0716	hypothetical protein	LBUL_0648	hypothetical protein
pro_v	pro_v	pro_v	pro_v	LBU0610	Ldb0717	LBUL_0649	2	4	0.0023	0.005	0.4548		2	5	0.0023	0.0103	0.2206		4	7	0.0046	0.0103	0.4427		LBU0610	rodA	cell division protein	+	396	598499	599689	11.1	operon100.4.4	rodA		11.1	FTSW_RODA_SPOVE	0.218		D	Ldb0717	Rod-shape determining protein	LBUL_0649	cell division membrane protein
pro_v	pro_v	pro_v	pro_v	LBU0611	Ldb0718	LBUL_0650	1	1	0.0034	0	1.#INF		1	1	0.0034	0	1.#INF		1	2	0.0067	0	1.#INF		LBU0611	uspA2	putative universal stress protein	-	153	600222	599761	14.1				14.1	Usp	0.474		T	Ldb0718	Conserved hypothetical protein (universal stress protein family)	LBUL_0650	Universal stress protein UspA related nucleotide-binding protein
pro_v	pro_v	equal	pro_v	LBU0612	Ldb0719	LBUL_0651	3	3	0.014	0	1.#INF		0	0	0	0	-1.#IND		3	3	0.014	0	1.#INF		LBU0612		conserved hypothetical protein	-	94	600564	600280	15.3				15.3		0.252			Ldb0719	hypothetical protein	LBUL_0651	hypothetical protein
dna_v	dna_v	dna_v	dna_v	LBU0613	Ldb0720	LBUL_0652	0	4	0	0.0084	0		0	4	0	0.0084	0		0	2	0	0.0042	0		LBU0613	cshA3	chromosomal segregation helicase	-	434	602219	600915	12.2	operon101.2.2	cshA3		12.2	Parvo_NS1	0.225		L	Ldb0720	Putative ATPase	LBUL_0652	Helicase subunit of the Holliday junction resolvase related ATPase
pro_v	pro_v	pro_v	pro_v	LBU0614	Ldb0721	LBUL_0653	4	4	0.012	0	1.#INF		3	4	0.0085	0.0164	0.518		1	2	0.0034	0.0165	0.2082		LBU0614	yueI	conserved hypothetical protein	-	154	602680	602216	15.3	operon101.2.1	yueI		15.3		0.304			Ldb0721	hypothetical protein	LBUL_0653	hypothetical protein
dna_v	dna_v	dna_v	equal	LBU0615	Ldb0722	LBUL_0654	0	1	0	0.0047	0		0	1	0	0.0052	0		0	0	0	0	-1.#IND		LBU0615	rpsD	30S ribosomal protein S4	-	203	603416	602805	13.4		rpsD		13.4	S4	0.463	Ribosome	J	Ldb0722	30S ribosomal protein S4	LBUL_0654	Ribosomal protein S4
pro_v	pro_v	pro_v	pro_v	LBU0616	Ldb0723	LBUL_0655	1	4	0.0005	0.0113	0.0409		2	3	0.0014	0.0025	0.5845		1	3	0.001	0.0094	0.1018		LBU0616	ezrA	cell division regulatory protein	+	572	603712	605430	11.1		ezrA		11.1	EzrA	0.302		D	Ldb0723	Septation ring formation regulator	LBUL_0655	Negative regulator of septation ring formation
pro_v	pro_v	pro_v	pro_v	LBU0617	Ldb0724	LBUL_0656	2	6	0.0024	0.0097	0.2439		2	5	0.0024	0.0073	0.3254		4	7	0.0048	0.0073	0.6521		LBU0617	nifS2	cysteine sulfinate desulfinase/cysteine desulfurase	+	385	605516	606673	6.5	operon102.3.1	nifS2	4.4.1.-	6.5	Pyridoxal_deC	0.284		E	Ldb0724	Putative cysteine sulfinate desulfinase/cysteine desulfurase	LBUL_0656	Cysteine sulfinate desulfinase/cysteine desulfurase related enzyme
pro_v	pro_v	pro_v	pro_v	LBU0618	Ldb0725	LBUL_0657	2	6	0.0023	0.0096	0.2371		2	8	0.0029	0.0118	0.2463		2	8	0.0033	0.012	0.2724		LBU0618	thiI	thiamine biosynthesis protein ThiI	+	405	606676	607893	4.7	operon102.3.2	thiI		4.7	THUMP	0.332		H	Ldb0725	Thiamine biosynthesis protein ThiI	LBUL_0657	Thiamine biosynthesis ATP pyrophosphatase
dna_v	dna_v	dna_v	dna_v	LBU0619	Ldb0726	LBUL_0658	0	2	0	0.0075	0		0	1	0	0.0037	0		0	3	0	0.0113	0		LBU0619	rsuA	16S pseudouridylate synthase	+	241	607893	608618	8.2	operon102.3.3	rsuA	4.2.1.70	8.2	S4	0.243		J	Ldb0726	Pseudouridylate synthase	LBUL_0658	16S rRNA uridine-516 pseudouridylate synthase related pseudouridylate synthase
pro_v	pro_v	pro_v	pro_v	LBU0620	Ldb0727	LBUL_0659	2	9	0.0012	0.0093	0.1252		3	12	0.0013	0.0131	0.1014		5	11	0.0025	0.0082	0.3046		LBU0620	valS	valyl-tRNA synthetase	+	879	608879	611518	13.1	operon103.3.1	valS	6.1.1.9	13.1	tRNA-synt_1e	0.409	Valine,Leucine And Isoleucine Biosynthesis锟斤拷Aminoacyl-Trna Biosynthesis	J	Ldb0727	Valyl-tRNA synthetase	LBUL_0659	Valyl-tRNA synthetase
pro_v	pro_v	pro_v	pro_v	LBU0621	Ldb0728	LBUL_0660	5	11	0.0063	0.0161	0.3886		3	5	0.0037	0.0044	0.853		4	8	0.005	0.0117	0.4292		LBU0621	folC2	folylpolyglutamate synthase	+	421	611523	612788	4.1	operon103.3.2	folC	6.3.2.17	4.1	Mur_ligase	0.221	Folate Biosynthesis	H	Ldb0728	Folylpolyglutamate synthase	LBUL_0660	Folylpolyglutamate synthase
pro_v	pro_v	equal	pro_v	LBU0622	Ldb0729	LBUL_0661	2	2	0.004	0	1.#INF		0	0	0	0	-1.#IND		2	2	0.004	0	1.#INF		LBU0622		putative hydrolase	+	226	612806	613486	5.8	operon103.3.3		3.1.3.18	5.8	Hydrolase	0.257	Starch And Sucrose Metabolism	R	Ldb0729	Putative phosphatase	LBUL_0661	Predicted sugar phosphatase of HAD family
dna_v	equal	dna_v	dna_v	LBU0623	Ldb0730	LBUL_0662	0	0	0	0	-1.#IND		0	1	0	0.0044	0		0	1	0	0.0044	0		LBU0623	radC	DNA repair protein	+	204	613535	614149	12.2		radC		12.2	RadC	0.237		L	Ldb0730	DNA repair protein RadC	LBUL_0662	DNA repair protein
dna_v	dna_v	dna_v	equal	LBU0624	Ldb0731	LBUL_0663	0	1	0	0.0029	0		0	1	0	0.0029	0		0	0	0	0	-1.#IND		LBU0624	mreB2	Actin-like ATPase involved in cell morphogenesis	+	334	614240	615244	10.2		mreB		10.2	FtsA	0.361		D	Ldb0731	Cell-shape-determining protein MreB	LBUL_0663	Actin-like ATPase for cell morphogenesis
gap	gap	gap	equal	LBU0625	Ldb0732	LBUL_0664	5	10	0.013	0.0204	0.6373	Gap	5	10	0.0124	0.0201	0.6189	Gap	0	0	0	0	-1.#IND		LBU0625	mreC	rod shape-determining protein MreC	+	241	615295	616020	10.2		psi-mreC		10.2	MreC	0.209		M	Ldb0732	Cell shape determining protein MreC	LBUL_0664	Cell shape-determining protein
pro_v	pro_v	pro_v	pro_v	LBU0626	Ldb0733	LBUL_0665	1	1	0.003	0	1.#INF		2	4	0.006	0.0102	0.5863		1	3	0.003	0.0102	0.2923		LBU0626	mreD	putative cell shape determining protein	+	179	616145	616684	10.2		mreD		10.2		0.233			Ldb0733	hypothetical protein	LBUL_0665	Cell shape-determining protein
pro_v	pro_v	pro_v	dna_v	LBU0627	Ldb0734	LBUL_0667	1	3	0.0035	0.0174	0.2018		1	3	0.0035	0.0176	0.1995		0	2	0	0.0174	0		LBU0627		conserved hypothetical protein	+	109	616981	617310	10.4				10.4		0.244			Ldb0734	hypothetical protein	LBUL_0667	hypothetical protein
dna_v	dna_v	dna_v	equal	LBU0628	Ldb0735	LBUL_0668	0	1	0	0.0068	0		0	1	0	0.0068	0		0	0	0	0	-1.#IND		LBU0628	mraZ	conserved hypothetical protein	+	143	617443	617874	15.3	operon104.8.1	mraZ		15.3	UPF0040	0.328		S	Ldb0735	Cell division protein MraZ	LBUL_0668	hypothetical protein, MraZ
dna_v	dna_v	dna_v	dna_v	LBU0629	Ldb0736	LBUL_0669	0	1	0	0.0028	0		0	3	0	0.0137	0		0	2	0	0.0108	0		LBU0629	mraW	S-adenosyl-methyltransferase MraW	+	314	617877	618821	10.4	operon104.8.2	mraW	2.1.1.-	10.4	Methyltransf_5	0.244		M	Ldb0736	S-adenosyl-methyltransferase MraW	LBUL_0669	SAM-dependent methyltransferase for cell envelope biogenesis
equal	equal	equal	equal	LBU0630	Ldb0737	LBUL_0670	0	0	0	0	-1.#IND		0	0	0	0	-1.#IND		0	0	0	0	-1.#IND		LBU0630	ftsL	putative cell division protein	+	118	618833	619189	11.1	operon104.8.3	ftsL		11.1		0.225		D	Ldb0737	Cell division protein FtsL	LBUL_0670	Protein required for the initiation of cell division
pro_v	pro_v	pro_v	pro_v	LBU0631	Ldb0738	LBUL_0671	3	5	0.0021	0.0042	0.5145		4	5	0.0028	0.0014	2.0095		3	6	0.0021	0.0058	0.3585		LBU0631	pbpB	penicillin-binding protein	+	720	619189	621351	10.2	operon104.8.4	pbpB		10.2	PASTA	0.239	Peptidoglycan Biosynthesis	M	Ldb0738	Cell division protein FtsI	LBUL_0671	Cell division protein FtsI/penicillin-binding protein 2
dna_v	equal	dna_v	dna_v	LBU0632	Ldb0739	LBUL_0672	0	0	0	0	-1.#IND		0	5	0	0.0151	0		0	5	0	0.0151	0		LBU0632	mraY	phospho-N-acetylmuramoyl-pentapeptide-transferase	+	319	621359	622318	10.2	operon104.8.5	mraY	2.7.8.13	10.2	Glycos_transf_4	0.222	Peptidoglycan Biosynthesis	M	Ldb0739	Phospho-N-acetylmuramoyl-pentapeptide-transferase	LBUL_0672	UDP-N-acetylmuramyl pentapeptide phosphotransferase/UDP-N-acetylglucosamine-1-phosphate transferase
pro_v	pro_v	pro_v	pro_v	LBU0633	Ldb0740	LBUL_0673	2	2	0.002	0	1.#INF		2	4	0.002	0.0041	0.4862		4	6	0.004	0.0041	0.9732		LBU0633	murD	UDP-N-acetylmuramoylalanine-D-glutamate ligase	+	460	622325	623707	10.2	operon104.8.6	murD	6.3.2.9	10.2	Mur_ligase_C	0.279	D-Glutamine And D-Glutamate Metabolism锟斤拷Peptidoglycan Biosynthesis	M	Ldb0740	UDP-N-acetylmuramoylalanine-D-glutamate ligase	LBUL_0673	UDP-N-acetylmuramoylalanine-D-glutamate ligase
equal	equal	equal	equal	LBU0634	Ldb0741	LBUL_0674	0	0	0	0	-1.#IND		0	0	0	0	-1.#IND		0	0	0	0	-1.#IND		LBU0634	murG	UDP-N-acetylglucosamine--N- acetylmuramyl-(pentapeptide) pyrophosphoryl-undecaprenol N-acetylglucosamine transferase	+	370	623709	624821	10.2	operon104.8.7	murG	2.4.1.-	10.2	Epimerase_2	0.31	Peptidoglycan Biosynthesis	M	Ldb0741	UDP-N-acetylglucosamine--N-acetylmuramyl- (pentapeptide) pyrophosphoryl-undecaprenol N-acetylglucosamine transferase	LBUL_0674	UDP-N-acetylglucosamine:LPS N-acetylglucosamine transferase
pro_v	pro_v	dna_v	pro_v	LBU0635	Ldb0742	LBUL_0675	1	1	0.0014	0	1.#INF		0	1	0	0.0037	0		1	2	0.0016	0.0037	0.4233		LBU0635	ftsQ	cell division protein FtsQ	+	281	624845	625690	11.1	operon104.8.8	divIB		11.1	FtsQ	0.247		M	Ldb0742	Cell division protein FtsQ	LBUL_0675	Cell division septal protein
pro_v	equal	pro_v	pro_v	LBU0636	Ldb0743	LBUL_0676	0	0	0	0	-1.#IND		2	4	0.0017	0.0051	0.3348		2	4	0.0017	0.0051	0.3348		LBU0636	ftsA	cell division protein	+	460	625749	627131	11.1	operon105.5.1	ftsA		11.1	MreB_Mbl	0.257		D	Ldb0743	Cell division protein FtsA	LBUL_0676	ATPase for cell division
pro_v	pro_v	pro_v	pro_v	LBU0637	Ldb0744	LBUL_0677	4	4	0.0038	0	1.#INF		4	6	0.0038	0.0043	0.8918		2	4	0.0018	0.0043	0.4185		LBU0637	ftsZ	cell division protein FtsZ	+	452	627147	628505	11.1	operon105.5.2	ftsZ		11.1	Tubulin_C	0.362		D	Ldb0744	Cell division protein FtsZ	LBUL_0677	Cell division GTPase
gap	gap	dna_v	gap	LBU0638	Ldb0745	LBUL_0678	0	1	0	0.0071	0	Gap	0	1	0	0.0065	0		0	0	0	0	-1.#IND	Gap	LBU0638		conserved hypothetical protein	+	148	628520	628966	15.1	operon105.5.3			15.1	DUF552	0.385		S	Ldb0745	hypothetical protein	LBUL_0678	Cell division protein
equal	equal	equal	equal	LBU0639	Ldb0746	LBUL_0679	0	0	0	0	-1.#IND		0	0	0	0	-1.#IND		0	0	0	0	-1.#IND		LBU0639	ylmG	conserved hypothetical protein	+	100	628966	629268	15.3	operon105.5.4	ylmG		15.3		0.317			Ldb0746	hypothetical protein	LBUL_0679	Cell division membrane protein
pro_v	pro_v	pro_v	pro_v	LBU0640	Ldb0747	LBUL_0680	2	3	0.0029	0.0035	0.8406		1	3	0.0015	0.0071	0.2082		1	2	0.0015	0.0035	0.4201		LBU0640	ylmH	putative cell division protein	+	265	629268	630065	13.4	operon105.5.5	ylmH		13.4	S4	0.214		S	Ldb0747	Putative RNA binding protein	LBUL_0680	Cell division protein, S4-like domain
pro_v	pro_v	dna_v	pro_v	LBU0641	Ldb0748	LBUL_0681	1	5	0.0005	0.0055	0.0992		0	6	0	0.0076	0		1	7	0.0005	0.009	0.061		LBU0641	ileS	isoleucyl-tRNA synthetase	+	931	630414	633209	13.1	operon106.6.1	ileS	6.1.1.5	13.1	zf-FPG_IleRS	0.37	Valine,Leucine And Isoleucine Biosynthesis锟斤拷Arginine And Proline Metabolism锟斤拷Aminoacyl-Trna Biosynthesis	J	Ldb0748	Isoleucyl-tRNA synthetase	LBUL_0681	Isoleucyl-tRNA synthetase
equal	equal	equal	equal	LBU0642	Ldb0749	LBUL_0682	0	0	0	0	-1.#IND		0	0	0	0	-1.#IND		0	0	0	0	-1.#IND		LBU0642	cspB	cold-shock protein CspB	+	69	633209	633418	14.1	operon106.6.2	cspB		14.1	CSD	0.201		K	Ldb0749	Cold shock protein B	LBUL_0682	Cold shock protein
dna_v	dna_v	dna_v	equal	LBU0643	Ldb0750	LBUL_0683	0	2	0	0.0103	0		0	2	0	0.0103	0		0	0	0	0	-1.#IND		LBU0643	nudF	ADP-ribose pyrophosphatase	+	185	633434	633991	12.2	operon106.6.3	nudF	3.6.1.13	12.2	NUDIX	0.234	Purine Metabolism	L	Ldb0750	ADP-ribose pyrophosphatase	LBUL_0683	NUDIX family hydrolase
equal	equal	equal	equal	LBU0644	Ldb0751	LBUL_0684	0	0	0	0	-1.#IND		0	0	0	0	-1.#IND		0	0	0	0	-1.#IND		LBU0644		hypothetical protein	+	68	633995	634201	15.3	operon106.6.4			15.3		0.229			Ldb0751	hypothetical protein	LBUL_0684	hypothetical protein
dna_v	dna_v	dna_v	dna_v	LBU0645	Ldb0752	LBUL_0685	0	2	0	0.0082	0		0	1	0	0.0041	0		0	1	0	0.0041	0		LBU0645	pfs	MTA/SAH nucleosidase(5-methylthioadenosine/S-adenosylhomocysteine nucleosidase)	+	232	634221	634919	6.2	operon106.6.5	pfs	3.2.2.16	6.2	PNP_UDP_1	0.266	Methionine Metabolism锟斤拷Arginine And Proline Metabolism	F	Ldb0752	Nucleoside phosphorylase	LBUL_0685	Nucleoside phosphorylase
pro_v	dna_v	pro_v	pro_v	LBU0646	Ldb0753	LBUL_0686	0	2	0	0.0077	0		1	3	0.0013	0.0048	0.2814		1	3	0.0013	0.0077	0.1749		LBU0646	yrvO	cysteine sulfinate desulfinase/cysteine desulfurase	+	387	634919	636082	6.5	operon106.6.6	yrvO	4.4.1.-	6.5	Aminotran_5	0.226		E	Ldb0753	Putative cysteine sulfinate desulfinase/cysteine desulfurase	LBUL_0686	Cysteine sulfinate desulfinase/cysteine desulfurase related enzyme
equal	equal	equal	equal	LBU0647	Ldb0754	LBUL_0687	0	0	0	0	-1.#IND		0	0	0	0	-1.#IND		0	0	0	0	-1.#IND		LBU0647		conserved hypothetical protein	+	113	636137	636478	15.3	operon107.2.1			15.3		0.245			Ldb0754	hypothetical protein	LBUL_0687	hypothetical protein
pro_v	pro_v	dna_v	pro_v	LBU0648	Ldb0755	LBUL_0688	1	2	0.0014	0.0026	0.5302		0	1	0	0.0026	0		1	1	0.0014	0	1.#INF		LBU0648	trmU	tRNA (5-methylaminomethyl-2-thiouridylate)-methyltransferase	+	375	636483	637610	13.6	operon107.2.2	trmU	2.1.1.61	13.6	ATP_bind_3	0.294		J	Ldb0755	tRNA(5-methylaminomethyl-2-thiouridylate)-methyltransferase	LBUL_0688	PredictedtRNA(5-methylaminomethyl-2-thiouridylate) methyltransferase, PP-loop ATPase domain
dna_v	dna_v	dna_v	dna_v	LBU0649	Ldb0756	LBUL_0689	0	2	0	0.0085	0		0	1	0	0.0043	0		0	1	0	0.0042	0		LBU0649	gpmB	phosphoglycerate mutase	+	219	637710	638369	6.9	operon108.3.1	gpmC	5.4.2.1	6.9	PGAM	0.202	Glycolysis, Ppp, Galactose Metabolism, Starch And Sucrose Metabolism, Streptomycin Biosynthesis	G	Ldb0756	Putative fructose-2,6-bisphosphatase	LBUL_0689	Phosphoglycerate mutase family protein
pro_v	pro_v	dna_v	pro_v	LBU0650	Ldb0757	LBUL_0690	1	5	0.0018	0.0241	0.0737		0	1	0	0.0041	0		1	6	0.0018	0.0283	0.0627		LBU0650		conserved hypothetical protein	+	217	638369	639022	15.3	operon108.3.2			15.3		0.214			Ldb0757	hypothetical protein	LBUL_0690	TPR repeat protein
pro_v	pro_v	pro_v	pro_v	LBU0651	Ldb0758	LBUL_0691	2	6	0.0012	0.0062	0.1852		1	7	0.0012	0.0058	0.2002		1	7	0.001	0.0074	0.1333		LBU0651	recD	exodeoxyribonuclease V alpha subunit	+	796	639036	641426	12.1	operon108.3.3	recD	3.1.11.5	12.1	Viral_helicase1	0.234		L	Ldb0758	Exodeoxyribonuclease V alpha chain	LBUL_0691	ATP-dependent exoDNAse (exonuclease V), alpha subunit - helicase superfamily I member
pro_v	pro_v	pro_v	pro_v	LBU0652	Ldb0759	LBUL_0692	3	5	0.0035	0.0068	0.5171		2	4	0.0021	0.0068	0.3013		3	5	0.0032	0.0096	0.3366		LBU0652	ykgC	putative pyridine nucleotide-disulfide oxidoreductase	+	449	641592	642941	4.8		ykgC	1.16.1.1	4.8	Pyr_redox_dim	0.235	Glycolysis锟斤拷Glycine,Serine And Threonine Metabolism锟斤拷Tca Cycle	C	Ldb0759	Putative pyridine nucleotide-disulphide oxidoreductase	LBUL_0692	acetoin/pyruvate dehydrogenase complex, E3 component, dihydrolipoamide dehydrogenase
pro_v	pro_v	pro_v	dna_v	LBU0653	Ldb0760	LBUL_0693	1	4	0.0007	0.0071	0.0989		1	7	0.0007	0.0144	0.0491		0	9	0	0.0217	0		LBU0653		metallo-beta-lactamase superfamily protein	-	559	644660	642981	11.8	operon109.2.2			11.8	Lactamase_B	0.332		R	Ldb0760	Putative hydrolase (metallo-beta-lactamase superfamily)	LBUL_0693	mRNA degradation ribonuclease J1/J2, metallo-beta-lactamase superfamily enzyme
dna_v	equal	dna_v	dna_v	LBU0654	Ldb0761	LBUL_0694	0	0	0	0	-1.#IND		0	1	0	0.0126	0		0	1	0	0.0126	0		LBU0654		conserved hypothetical protein	-	77	644883	644650	15.3	operon109.2.1			15.3	DUF1447	0.536		S	Ldb0761	hypothetical protein	LBUL_0694	Predicted RNA binding protein, RRM domain
pro_v	pro_v	pro_v	pro_v	LBU0655	Ldb0762	LBUL_0695	1	2	0.0022	0.012	0.1793		2	2	0.005	0	1.#INF		1	2	0.0028	0.012	0.2341		LBU0655	defL	peptide deformylase	-	184	645616	645062	13.3		def	3.5.1.88	13.3	Pep_deformylase	0.4	Methionine Metabolism, Glyoxylate And Dicarboxylate Metabolism	J	Ldb0762	Peptide deformylase	LBUL_0695	N-formylmethionyl-tRNA deformylase
gap	gap	gap	dna_v	LBU0656	Ldb0763	LBUL_0696	5	19	0.0088	0.0137	0.6418	Gap	5	20	0.0088	0.0153	0.5754	Gap	0	1	0	0.0015	0		LBU0656	typA	GTP-binding protein TypA/BipA	+	609	645861	647690	9.13		typA		9.13	FeoB	0.423		T	Ldb0763	GTP-binding protein TypA	LBUL_0696	Stress response membrane GTPase
pro_v	pro_v	pro_v	pro_v	LBU0657	Ldb0764	LBUL_0697	2	2	0.0027	0	1.#INF		1	2	0.0013	0.0022	0.5963		1	2	0.0013	0.0022	0.5974		LBU0657	ftsW	cell division protein	+	400	647788	648990	11.1	operon110.5.1	ftsW		11.1	FTSW_RODA_SPOVE	0.194		D	Ldb0764	Cell division protein FtsW	LBUL_0697	cell division membrane protein
equal	equal	equal	equal	LBU0658	Ldb0765	LBUL_0698	0	0	0	0	-1.#IND		0	0	0	0	-1.#IND		0	0	0	0	-1.#IND		LBU0658	ylbG	conserved hypothetical protein	+	113	648980	649321	15.1	operon110.5.2	ylbG		15.1		0.306		S	Ldb0765	hypothetical protein	LBUL_0698	hypothetical protein
dna_v	dna_v	dna_v	dna_v	LBU0659	Ldb0766	LBUL_0699	0	2	0	0.0175	0		0	1	0	0.0125	0		0	1	0	0.005	0		LBU0659	ywdG	conserved hypothetical protein	+	183	649318	649869	15.4	operon110.5.3	ywdG	2.1.1.-	15.4	TRM	0.232		L	Ldb0766	Putative methylase	LBUL_0699	N6-adenine-specific methylase
pro_v	pro_v	pro_v	pro_v	LBU0660	Ldb0767	LBUL_0700	2	2	0.0065	0	1.#INF		1	2	0.0025	0.0057	0.4359		1	3	0.0058	0.0057	1.0258		LBU0660	coaD	phosphopantetheine adenylyltransferase	+	164	649870	650364	4.4	operon110.5.4	coaD	2.7.7.3	4.4	CTP_transf_2	0.186	Pantothenate And Coa Biosynthesis	H	Ldb0767	Phosphopantetheine adenylyltransferase	LBUL_0700	Phosphopantetheine adenylyltransferase
pro_v	pro_v	pro_v	pro_v	LBU0661	Ldb0768	LBUL_0701	1	2	0.0015	0.0027	0.5427		1	1	0.0015	0	1.#INF		2	3	0.003	0.0027	1.0871		LBU0661	ywdF	conserved hypothetical protein	+	346	650354	651394	15.2	operon110.5.5	ywdF		15.2	Lon_C	0.185		T	Ldb0768	hypothetical protein	LBUL_0701	Lon-like protease with PDZ domain
dna_v	dna_v	dna_v	dna_v	LBU0662	Ldb0769	LBUL_0702	0	2	0	0.0077	0		0	3	0.0016	0.0123	0.1316		0	3	0.0016	0.0123	0.1316		LBU0662	comEA	DNA uptake protein related DNA-binding protein	+	248	651534	652280	11.5	operon111.3.1	comEA		11.5		0.219	Type 锟斤拷 Secretion System	L	Ldb0769	Competence protein ComEA	LBUL_0702	DNA uptake protein related DNA-binding protein
pro_v	pro_v	pro_v	pro_v	LBU0663	Ldb0770	LBUL_0703	3	7	0.0018	0.0066	0.2754		2	10	0.0015	0.0099	0.148		5	17	0.0033	0.0166	0.1985		LBU0663	comEC	putative competence protein ComEC	+	752	652234	654492	11.5	operon111.3.2	comEC		11.5	Lactamase_B	0.195	Type 锟斤拷 Secretion System	R	Ldb0770	Competence protein ComEC	LBUL_0703	Metallo-beta-lactamase superfamily hydrolase
pro_v	pro_v	pro_v	pro_v	LBU0664	Ldb0771	LBUL_0704	2	8	0.002	0.0223	0.0896		1	4	0.0017	0.0128	0.1289		3	6	0.0037	0.0093	0.3909		LBU0664	holA	DNA polymerase III delta subunit	+	329	654523	655512	12.2	operon111.3.3	holA	2.7.7.7	12.2		0.206	Dna Polymerase	L	Ldb0771	DNA polymerase III, delta subunit	LBUL_0704	DNA polymerase III, delta subunit
equal	equal	equal	equal	LBU0665	Ldb0772	LBUL_0705	0	0	0	0	-1.#IND		0	0	0	0	-1.#IND		0	0	0	0	-1.#IND		LBU0665	rpsT	ribosomal protein S20	-	94	655889	655605	13.4		rpsT		13.4	Ribosomal_S20p	0.491	Ribosome	J	Ldb0772	30S ribosomal protein S20	LBUL_0705	Ribosomal protein S20
dna_v	dna_v	equal	dna_v	LBU0666	Ldb0773	LBUL_0706	0	1	0	0.0104	0		0	0	0	0	-1.#IND		0	1	0	0.0104	0		LBU0666	rpsO	30S ribosomal protein S15	+	89	656060	656329	13.4		rpsO		13.4	Ribosomal_S15	0.575	Ribosome	J	Ldb0773	30S ribosomal protein S15	LBUL_0706	Ribosomal protein S15P/S13E
gap	gap	gap	pro_v	LBU0667	Ldb0774	LBUL_0707	40	97	0.0572	0.0723	0.792	Gap	41	99	0.0582	0.0741	0.7858	Gap	3	8	0.0023	0.0078	0.2997		LBU0667		metallo-beta-lactamase superfamily protein	+	570	656531	658243	11.8				11.8	Lactamase_B	0.326		R	Ldb0774	Putative hydrolase (metallo-beta-lactamase superfamily)	LBUL_0707	Predicted hydrolase of the metallo-beta-lactamase superfamily
pro_v	dna_v	pro_v	pro_v	LBU0668	Ldb0775	LBUL_0708	0	1	0	0.0031	0		3	4	0.006	0.0031	1.9129		3	3	0.006	0	1.#INF		LBU0668		conserved hypothetical protein	+	275	658363	659190	15.3				15.3		0.179			Ldb0775	hypothetical protein	LBUL_0708	BS_ysoA-like protein with TPR repeats
dna_v	dna_v	dna_v	dna_v	LBU0669	Ldb0776	LBUL_0709	0	2	0	0.0049	0		0	1	0	0.0024	0		0	1	0	0.0024	0		LBU0669	tuf	elongation factor Tu	+	396	659379	660569	13.5		tuf	3.6.1.48	13.5	GTP_EFTU_D2	0.634		J	Ldb0776	Elongation factor Tu	LBUL_0709	GTPase - translation elongation factor
pro_v	pro_v	pro_v	dna_v	LBU0670	Ldb0777	LBUL_0710	1	5	0.0012	0.009	0.128		1	4	0.0012	0.0067	0.1713		0	5	0	0.0113	0		LBU0670	tig	trigger factor	+	439	660753	662072	11.4		tig	5.2.1.8	11.4	FKBP_C	0.449		O	Ldb0777	Trigger factor	LBUL_0710	FKBP-type peptidyl-prolyl cis-trans isomerase (trigger factor)
pro_v	pro_v	pro_v	pro_v	LBU0671	Ldb0778	LBUL_0711	2	3	0.0025	0.0022	1.1319		1	3	0.0013	0.0044	0.2829		3	6	0.0038	0.0067	0.5649		LBU0671	clpX	ATP-dependent Clp protease ATP-binding subunit	+	417	662224	663477	14.1	operon112.2.1	clpX	3.4.21.-	14.1	zf-C4_ClpX	0.314		O	Ldb0778	ATP-dependent Clp protease ATP-binding subunit clpX	LBUL_0711	ATP-dependent protease Clp, ATPase subunit
dna_v	dna_v	dna_v	dna_v	LBU0672	Ldb0779	LBUL_0712	0	1	0	0.0046	0		0	1	0	0.0046	0		0	2	0	0.0092	0		LBU0672	ysxC	GTP-binding protein	+	200	663467	664069	9.13	operon112.2.2	ysxC		9.13	FeoB	0.307		R	Ldb0779	hypothetical protein	LBUL_0712	Predicted GTPase
miss				LBU0673																					LBU0673		conserved hypothetical protein	-	211	664753	664118	10.4		psi-lipA2		10.4		0.262
miss				LBU0674																					LBU0674		conserved hypothetical protein	-	278	665730	664894	10.4		psi-lipA1		10.4	Lipase_3	0.285
pro_v	pro_v	pro_v	pro_v	LBU0675	Ldb0783	LBUL_0716	2	6	0.0047	0.0174	0.2712		2	7	0.0047	0.0271	0.1749		2	5	0.0047	0.0183	0.2586		LBU0675	pnbA	nitroreductase	+	220	666142	666804	6.5		pnbA	1.6.99.3	6.5	Nitroreductase	0.229		C	Ldb0783	hypothetical protein	LBUL_0716	p-nitrobenzoate reductase
gap	gap	gap	pro_v	LBU0676	Ldb0784	LBUL_0717	19	46	0.0284	0.0291	0.9774	Gap	20	48	0.0292	0.0334	0.8721	Gap	1	6	0.0007	0.0113	0.0631		LBU0676	oppA13	ABC-type oligopeptide transport system substrate-binding protein	+	551	667077	668732	7.2		oppA		7.2	SBP_bac_5	0.309		E	Ldb0784	Peptide binding protein	LBUL_0717	ABC-type oligopeptide transport system, periplasmic component
pro_v	dna_v	pro_v	pro_v	LBU0677	Ldb0785	LBUL_0718	0	1	0	0.0076	0		1	2	0.0042	0.0076	0.5541		1	1	0.0042	0	1.#INF		LBU0677		conserved hypothetical protein	-	125	669161	668784	15.3				15.3		0.309			Ldb0785	hypothetical protein	LBUL_0718	hypothetical protein
miss				LBU0678																					LBU0678	LdhA2	D-lactate dehydrogenase	+	221	669403	670068	6.7		psi-LdhA	1.1.1.28	6.7	UDPG_MGDP_dh_N	0.279		C
dna_v	dna_v	dna_v	dna_v	LBU0679	Ldb0787	LBUL_0720	0	1	0	0.0081	0		0	2	0	0.006	0		0	3	0	0.0141	0		LBU0679	thyA	thymidylate synthase	+	318	670228	671184	2.4	operon113.3.1	thyA	2.1.1.45	2.4	Thymidylat_synt	0.257	Pyrimidine Metabolism锟斤拷One Carbon Pool By Folate	F	Ldb0787	Thymidylate synthase	LBUL_0720	Thymidylate synthase
equal	equal	equal	equal	LBU0680	Ldb0788	LBUL_0721	0	0	0	0	-1.#IND		0	0	0	0	-1.#IND		0	0	0	0	-1.#IND		LBU0680	folA	dihydrofolate reductase	+	162	671198	671686	4.1	operon113.3.2	folA	1.5.1.3	4.1	DiHfolate_red	0.184	Folate Biosynthesis	H	Ldb0788	Dihydrofolate reductase	LBUL_0721	Dihydrofolate reductase
miss		pro_v		LBU0681		LBUL_0722							5	14	0.0031	0.0134	0.2349								LBU0681	ctpE	cation-transporting ATPase	+	802	671720	674128	7.5	operon113.3.3	ctpE	3.6.1.-	7.5	Hydrolase	0.246		P			LBUL_0722	Cation transport ATPase
pro_v	pro_v	pro_v	pro_v	LBU0682	Ldb0792	LBUL_0723	1	1	0.0015	0	1.#INF		2	2	0.0032	0	1.#INF		1	1	0.0019	0	1.#INF		LBU0682		ABC-type metal ion transport system substrate-binding protein	+	286	674513	675373	7.5		yaeC		7.5	Lipoprotein_9	0.381	ABC Transporters	P	Ldb0792	ABC transporter, substrate binding protein	LBUL_0723	ABC-type metal ion transport system, periplasmic component/surface antigen
pro_v	dna_v	pro_v	pro_v	LBU0683	Ldb0793	LBUL_0724	0	4	0	0.0138	0		2	7	0.003	0.013	0.2337		2	7	0.003	0.0163	0.1859		LBU0683	atmD	ABC-type transport system ATP-binding protein	+	351	675410	676465	7.5	operon114.2.1	atmD		7.5	ABC_tran	0.267	ABC Transporters,Starch And Sucrose Metabolism	P	Ldb0793	ABC transporter, ATP-binding protein	LBUL_0724	ABC-type metal ion transport system, ATPase component
dna_v	dna_v	dna_v	dna_v	LBU0684	Ldb0794	LBUL_0725	0	3	0	0.0168	0		0	2	0	0.0129	0		0	3	0	0.012	0		LBU0684	ydcC	ABC-type transport system permease protein	+	237	676462	677175	7.5	operon114.2.2	ydcC		7.5	BPD_transp_1	0.312	ABC Transporters	P	Ldb0794	ABC transporter, permease protein	LBUL_0725	ABC-type metal ion transport system, permease component
pro_v	pro_v	pro_v	dna_v	LBU0685	Ldb0795	LBUL_0726	1	5	0.0011	0.0105	0.1062		1	5	0.0011	0.0105	0.106		0	7	0	0.019	0		LBU0685	sdhA	fumarate reductase flavoprotein subunit	+	465	677298	678695	6.13		sdhA	1.3.99.1	6.13	DAO	0.361	Benzoate Degradation Via Coa Ligation	C	Ldb0795	Putative fumarate reductase (flavoprotein)	LBUL_0726	Fumarate reductase, flavoprotein subunit
miss				LBU0686																					LBU0686	pckA	phosphoenolpyruvate carboxykinase	+	546	678873	680513	6.9		pckA	4.1.1.49	6.9	PEPCK_ATP	0.267	Tca Cycle锟斤拷Pyruvate Metabolism
miss				LBU0687																					LBU0687		conserved hypothetical protein	-	150	686570	686118	14.4		psi-tra2		14.4	Transposase_20	0.215		L
miss				LBU0688																					LBU0688		transposase	-	263	687342	686551	14.4		psi-tra1		14.4		0.308
miss				LBU0689																					LBU0689	yxjG	methionine synthase	-	132	688064	687666	1.2		psi-yxjG	2.1.1.14	1.2	Methionine_synt	0.245		E
pro_v	pro_v	pro_v	pro_v	LBU0690	Ldb0807	LBUL_0737	3	4	0.0038	0.0022	1.7184		2	4	0.0025	0.0044	0.5691		1	4	0.0013	0.0067	0.1885		LBU0690	msAT	aminotransferase	-	417	689590	688337	6.2		MsAT	2.6.1.66	6.2	Aminotran_1_2	0.258	Glutamate Metabolism, D-Glutamine And D-Glutamate Metabolism	K	Ldb0807	Aminotransferase	LBUL_0737	Transcriptional regulator with DNA-binding HTH domain and MocR-like aminotransferase domain
pro_v	pro_v	pro_v	equal	LBU0691	Ldb0808	LBUL_0738	1	1	0.0013	0	1.#INF		1	1	0.0013	0	1.#INF		0	0	0	0	-1.#IND		LBU0691		LysR family transcriptional regulator	+	304	689730	690644	9.4				9.4	HTH_1	0.213		K	Ldb0808	Transcriptional regulator (LysR family)	LBUL_0738	Transcriptional regulator
pro_v	pro_v	pro_v	pro_v	LBU0692	Ldb0809	LBUL_0739	1	6	0.0009	0.011	0.0825		1	3	0.0009	0.0034	0.2711		2	7	0.0018	0.011	0.1653		LBU0692	argS	putative arginyl-tRNA synthetase	+	565	690878	692575	13.1		argS	6.1.1.19	13.1	Arg_tRNA_synt_N	0.432	Arginine And Proline Metabolism锟斤拷Aminoacyl-Trna Biosynthesis	J	Ldb0809	Arginyl-tRNA synthetase	LBUL_0739	Arginyl-tRNA synthetase
dna_v	dna_v	dna_v	dna_v	LBU0693	Ldb0810	LBUL_0740	0	4	0.0025	0.0178	0.1411		0	2	0	0.0118	0		0	2	0.0025	0.0059	0.428		LBU0693	argR	arginine repressor	+	157	692795	693268	9.1	operon115.4.1	argR		9.1	Arg_repressor_C	0.412		K	Ldb0810	arginine repressor	LBUL_0740	Arginine repressor
dna_v	dna_v	dna_v	equal	LBU0694	Ldb0811	LBUL_0741	0	1	0	0.0023	0		0	1	0	0.0023	0		0	0	0	0	-1.#IND		LBU0694	dfp	pantothenate metabolism flavoprotein Dfp	+	399	693280	694479	4.4	operon115.4.2	dfp	4.1.1.36	4.4	Flavoprotein	0.229	Pantothenate And Coa Biosynthesis	H	Ldb0811	Phosphopantothenoylcysteinesynthetase/decarboxylase	LBUL_0741	Phosphopantothenoylcysteinesynthetase/decarboxylase
pro_v	pro_v	pro_v	pro_v	LBU0695	Ldb0812	LBUL_0742	2	3	0.0028	0.0068	0.4147		5	7	0.0085	0.0028	2.9966		7	10	0.0114	0.0097	1.1721		LBU0695		amidohydrolase family protein	+	357	694509	695582	6.2	operon115.4.3			6.2	Amidohydro_2	0.22		R	Ldb0812	hypothetical protein	LBUL_0742	Predicted metal-dependent hydrolase of the TIM-barrel fold
miss	pro_v			LBU0696	Ldb0813		1	3	0.0017	0.0058	0.2888														LBU0696	serA1	D-isomer specific 2-hydroxyacid dehydrogenase	+	316	695584	696534	1.6	operon115.4.4	serA	1.1.1.95	1.6	2-Hacid_dh	0.261		C	Ldb0813	D-isomer specific 2-hydroxyacid dehydrogenase
pro_v	pro_v	pro_v	pro_v	LBU0697	Ldb0814	LBUL_0744	2	2	0.0013	0	1.#INF		2	5	0.0013	0.0071	0.1862		2	5	0.0013	0.0071	0.1864		LBU0697	recQ	ATP-dependent DNA helicase RecQ	+	589	696609	698378	12.2		recQ	3.6.1.-	12.2	HRDC	0.231		L	Ldb0814	ATP-dependent DNA helicase RecQ	LBUL_0744	Superfamily II DNA helicase
dna_v	dna_v	equal	dna_v	LBU0698	Ldb0815	LBUL_0745	0	1	0	0.0067	0		0	0	0	0	-1.#IND		0	1	0	0.0067	0		LBU0698	iunH	inosine-uridine preferring nucleoside hydrolase family protein	-	312	699373	698435	2.5		iunH	3.2.2.1	2.5	IU_nuc_hydro	0.351	Nicotinate And Nicotinamide Metabolism	F	Ldb0815	Inosine-uridine preferring nucleoside hydrolase	LBUL_0745	Inosine-uridine nucleoside N-ribohydrolase
pro_v	pro_v	pro_v	dna_v	LBU0699	Ldb0816	LBUL_0746	1	2	0.0006	0.0015	0.4253		1	2	0.0006	0.0041	0.1563		0	2	0	0.0056	0		LBU0699	uvrC	excinuclease ABC C subunit	+	600	699646	701448	12.1		uvrC	4.1.99.3	12.1	UVR	0.285		L	Ldb0816	Excinuclease ABC, subunit C	LBUL_0746	Nuclease subunit of the excinuclease complex
gap	gap	gap	pro_v	LBU0700	Ldb0817	LBUL_0747	1	2	0.0012	0.0038	0.3121	Gap	1	2	0.0012	0.0038	0.3121	Gap	1	1	0.0012	0	1.#INF		LBU0700	obg	putative GTP-binding protein	+	384	701517	702671	9.13		obg		9.13	FeoB	0.283	Aminosugars Metabolism	R	Ldb0817	GTP-binding protein	LBUL_0747	Predicted GTPase
miss				LBU0701																					LBU0701		hypothetical protein	-	58	702838	702662	9.13				9.13		0.422
miss		pro_v		LBU0702		LBUL_0748							2	3	0.0014	0.0015	0.9518								LBU0702	yrhL	conserved hypothetical protein	+	647	702893	704836	15.4		yrhL		15.4	TolA	0.264		I			LBUL_0748	Predicted acyltransferase
pro_v	pro_v	pro_v	dna_v	LBU0703	Ldb0820	LBUL_0749	1	1	0.0013	0	1.#INF		1	2	0.0013	0.003	0.4388		0	1	0	0.0029	0		LBU0703		putative metallo-beta-lactamase superfamily	+	309	704873	705802	11.8			3.1.26.11	11.8	Lactamase_B	0.22		R	Ldb0820	Putative hydrolase (beta-lactamase superfamily III)	LBUL_0749	Metal-dependent hydrolase of the beta-lactamase superfamily III
pro_v	pro_v	pro_v	equal	LBU0704	Ldb0821	LBUL_0750	2	3	0.0045	0.0042	1.0667		2	3	0.0045	0.0042	1.0667		0	0	0	0	-1.#IND		LBU0704	dltE	short-chain dehydrogenase/reductase	+	229	705917	706606	6.1		DltE	1.-.-.-	6.1	adh_short	0.324		R	Ldb0821	Short-chain dehydrogenase/reductase	LBUL_0750	Short-chain dehydrogenase of various substrate specificities
equal	equal	equal	equal	LBU0705	Ldb0822	LBUL_0751	0	0	0	0	-1.#IND		0	0	0	0	-1.#IND		0	0	0	0	-1.#IND		LBU0705	rpmF	50S ribosomal protein L32	+	63	706721	706912	13.4		rpmF		13.4	Ribosomal_L32p	0.358	Ribosome	J	Ldb0822	50S ribosomal protein L32	LBUL_0751	Ribosomal protein L32
pro_v	pro_v	pro_v	dna_v	LBU0706	Ldb0823	LBUL_0752	2	6	0.002	0.0127	0.1564		2	7	0.002	0.0118	0.1687		0	3	0	0.0081	0		LBU0706	cpdB	putative 2,3-cyclic-nucleotide 2-phosphodiesterase	+	521	706980	708545	2.2		cpdB	3.1.4.16	2.2	Metallophos	0.31		F	Ldb0823	5'-nucleotidase	LBUL_0752	5'-nucleotidase/2',3'-cyclic phosphodiesterase related esterase
pro_v	pro_v	dna_v	pro_v	LBU0707	Ldb0824	LBUL_0753	2	5	0.0014	0.0043	0.3318		0	5	0	0.0093	0		2	6	0.0014	0.0078	0.1833		LBU0707	hepA	putative helicase	+	638	708631	710547	12.2		hepA	3.6.1.-	12.2	Helicase_C	0.211		K	Ldb0824	hypothetical protein	LBUL_0753	Superfamily II DNA/RNA helicase, SNF2 family
miss		pro_v		LBU0708		LBUL_0754							1	1	0.0083	0	1.#INF								LBU0708		conserved hypothetical protein	-	145	710981	710544	10.4				10.4		0.194					LBUL_0754	hypothetical protein
dna_v	dna_v	dna_v	dna_v	LBU0709	Ldb0827	LBUL_0756	0	3	0	0.0214	0		0	2	0	0.0101	0		0	1	0	0.0113	0		LBU0709		conserved hypothetical protein	+	187	711363	711926	15.1				15.1	DUF436	0.29		S	Ldb0827	hypothetical protein	LBUL_0756	hypothetical protein
miss				LBU0710																					LBU0710	phnF1	putative GntR family transcription regulator	+	80	712022	712264	9.6		psi-phnF1		9.6		0.192
miss				LBU0711																					LBU0711	phnF2	putative GntR family transcription regulator	+	108	712216	712542	9.6		psi-phnF2		9.6		0.221		K
miss				LBU0712																					LBU0712	proB	glutamate 5-kinase	-	179	713196	712657	1.4		psi-proB	2.7.2.11	1.4	AA_kinase	0.325	Urea Cycle And Metabolism Of Amino Grooups	E
miss		dna_v		LBU0713		LBUL_1676							0	4	0	0.0172	0								LBU0713		transposase	+	407	713730	714953	14.4				14.4	Transposase_20	0.281		L			LBUL_1676	Transposase
equal	equal	equal	equal	LBU0714	Ldb0836	LBUL_0759	0	0	0	0	-1.#IND		0	0	0	0	-1.#IND		0	0	0	0	-1.#IND		LBU0714		conserved hypothetical protein	-	66	715371	715171	15.3				15.3		0.28			Ldb0836	hypothetical protein	LBUL_0759	hypothetical protein
pro_v	pro_v	pro_v	pro_v	LBU0715	Ldb0837	LBUL_0760	4	9	0.0016	0.0038	0.4191		6	13	0.0023	0.0064	0.3575		8	16	0.0032	0.0072	0.4474		LBU0715	dnaE	DNA polymerase III alpha subunit	+	1164	715491	718985	12.2		dnaE	2.7.7.7	12.2	PHP_N	0.216	Dna Polymerase	L	Ldb0837	DNA polymerase III, alpha subunit (DnaE)	LBUL_0760	DNA polymerase III, alpha subunit
dna_v	dna_v	dna_v	equal	LBU0716	Ldb0838	LBUL_0761	0	1	0	0.0029	0		0	1	0	0.0029	0		0	0	0	0	-1.#IND		LBU0716	pfk1	6-phosphofructokinase	+	319	719194	720153	6.9		pfk	2.7.1.11	6.9	PFK	0.347	Glycolysis锟斤拷Galactose Metabolism锟斤拷Fructose And Mannose Metabolism锟斤拷Pentose Phpsphate Pathway	G	Ldb0838	6-phosphofructokinase	LBUL_0761	6-phosphofructokinase
pro_v	pro_v	pro_v	dna_v	LBU0717	Ldb0839	LBUL_0762	2	2	0.0017	0	1.#INF		2	3	0.0017	0.0017	1.0474		0	1	0	0.0017	0		LBU0717	pyk	pyruvate kinase	+	589	720193	721962	6.9		pyk	2.7.1.40	6.9	PEP-utilizers	0.472	Glycolysis锟斤拷Carbon Fixation In Photosyntheticorganisms锟斤拷Pyruvate Metabolism锟斤拷Purine Metabolism	G	Ldb0839	pyruvate kinase	LBUL_0762	Pyruvate kinase
miss				LBU0718																					LBU0718	ycbE	putative ATP-binding component of a transport system	-	114	722592	722248	7.3		ycbE		7.3	ABC_tran	0.357		P
miss				LBU0719																					LBU0719		conserved hypothetical protein	-	171	723292	722777	10.4				10.4		0.239
dna_v	equal	dna_v	dna_v	LBU0720	Ldb0842	LBUL_0766	0	0	0	0	-1.#IND		0	1	0	0.0032	0		0	1	0	0.0032	0		LBU0720		conserved hypothetical protein	+	292	723518	724396	15.1	operon116.6.1			15.1		0.309		S	Ldb0842	hypothetical protein	LBUL_0766	RNA-binding protein, S1-like domain
pro_v	pro_v	dna_v	pro_v	LBU0721	Ldb0843	LBUL_0767	1	4	0.0018	0.0089	0.2021		0	1	0	0.003	0		1	5	0.0018	0.0119	0.1511		LBU0721	xerD1	site-specific recombinase	+	298	724389	725285	12.2	operon116.6.2	xerD		12.2	Phage_integr_N	0.226		L	Ldb0843	Site-specific recombinase	LBUL_0767	Integrase
pro_v	pro_v	equal	pro_v	LBU0722	Ldb0844	LBUL_0768	1	1	0.0033	0	1.#INF		0	0	0	0	-1.#IND		1	1	0.0038	0	1.#INF		LBU0722	ribT	reductase	+	117	725296	725649	4.6	operon116.6.3	ribT		4.6		0.265			Ldb0844	hypothetical protein	LBUL_0768	RibT protein, riboflavin biosynthesis acetyltransferase (GNAT) family
pro_v	pro_v	dna_v	pro_v	LBU0723	Ldb0845	LBUL_0769	1	2	0.0022	0.0036	0.612		0	1	0	0.0036	0		1	1	0.0022	0	1.#INF		LBU0723		conserved hypothetical protein	+	244	725639	726373	12.3	operon116.6.4			12.3	DUF173	0.237		S	Ldb0845	hypothetical protein	LBUL_0769	hypothetical protein
pro_v	pro_v	pro_v	pro_v	LBU0724	Ldb0846	LBUL_0770	2	2	0.0047	0	1.#INF		1	1	0.002	0	1.#INF		3	3	0.0066	0	1.#INF		LBU0724		conserved hypothetical protein	+	200	726363	726965	9.1	operon116.6.5			9.1	DUF387	0.18		K	Ldb0846	Putative segregation and condensation protein B	LBUL_0770	Predicted transcriptional regulator
dna_v	dna_v	dna_v	dna_v	LBU0725	Ldb0847	LBUL_0771	0	1	0	0.0038	0		0	3	0	0.0115	0		0	2	0	0.0077	0		LBU0725	rluB	ribosomal large subunit pseudouridine synthase B	+	239	726965	727684	13.6	operon116.6.6	rluB	4.2.1.70	13.6	S4	0.358		J	Ldb0847	Pseudouridylate synthase	LBUL_0771	16S rRNA uridine-516 pseudouridylate synthase related enzyme
pro_v	pro_v	pro_v	pro_v	LBU0726	Ldb0848	LBUL_0772	2	3	0.0052	0	1.#INF		1	4	0.0034	0.0082	0.4167		1	3	0.0017	0.0082	0.2071		LBU0726	ypaA	conserved hypothetical protein	+	234	727909	728613	10.4		ypaA		10.4		0.282		S	Ldb0848	hypothetical protein	LBUL_0772	Predicted membrane protein
miss	pro_v			LBU0727	Ldb0849		1	1	0.0031	0	1.#INF														LBU0727	iap	putative N-acetylmuramidase	+	131	728723	729118	10.3		iap	3.1.4.16	10.3	LysM	0.303			Ldb0849	hypothetical protein
dna_v	dna_v	dna_v	equal	LBU0728	Ldb0850	LBUL_0774	0	1	0	0.0093	0		0	1	0	0.0102	0		0	0	0	0	-1.#IND		LBU0728	cmk	cytidylate kinase	+	225	729172	729849	2.2		cmk	2.7.4.14	2.2	Cytidylate_kin	0.255	Pyrimidine Metabolism	F	Ldb0850	Cytidylate kinase	LBUL_0774	Cytidylate kinase
pro_v	pro_v	dna_v	pro_v	LBU0729	Ldb0851	LBUL_0775	5	13	0.007	0.0263	0.267		0	2	0	0.0077	0		5	11	0.007	0.0184	0.3824		LBU0729	rpsA	30S ribosomal protein S1	+	401	729937	731142	13.4		rpsA		13.4	S1	0.434	Ribosome	J	Ldb0851	30S ribosomal protein S1	LBUL_0775	Ribosomal protein S1
dna_v	dna_v	dna_v	dna_v	LBU0730	Ldb0852	LBUL_0776	0	7	0	0.0151	0		0	6	0	0.0129	0		0	3	0	0.0064	0		LBU0730		GTPase family protein	+	435	731219	732526	9.13			1.1.1.95	9.13	Ras	0.331		R	Ldb0852	Putative GTP-binding protein	LBUL_0776	Predicted GTPase
gap	gap	gap	pro_v	LBU0731	Ldb0853	LBUL_0777	8	14	0.0507	0.0795	0.6383	Gap	7	14	0.0453	0.0917	0.4943	Gap	1	3	0.0044	0.022	0.2014		LBU0731	hupA	nucleoid DNA-binding protein	+	80	732730	732972	12.3		hup		12.3	Bac_DNA_binding	0.412		L	Ldb0853	Histone-like DNA-binding protein	LBUL_0777	nucleoid DNA-binding protein
pro_v	pro_v	pro_v	dna_v	LBU0732	Ldb0854	LBUL_0778	2	5	0.0019	0.0065	0.2873		2	5	0.0019	0.0065	0.2878		0	2	0	0.0043	0		LBU0732		conserved hypothetical protein	+	417	733122	734375	15.3				15.3		0.25		G	Ldb0854	hypothetical protein	LBUL_0778	TPR repeat protein
pro_v	pro_v	pro_v	pro_v	LBU0733	Ldb0855	LBUL_0779	7	14	0.0035	0.0117	0.298		6	9	0.0031	0.0029	1.0725		5	13	0.0026	0.0126	0.2093		LBU0733	yfhO	putative membrane protein	+	953	734497	737358	10.4		yfhO		10.4		0.197		S	Ldb0855	hypothetical protein	LBUL_0779	4-amino-4-deoxy-L-arabinose transferase related glycosyltransferase of PMT family
pro_v	pro_v	equal	pro_v	LBU0734	Ldb0856	LBUL_0780	1	1	0.0012	0	1.#INF		0	0	0	0	-1.#IND		1	1	0.0012	0	1.#INF		LBU0734	oxyR	MarR family transcriptional regulator	-	311	738371	737436	9.4		oxyR		9.4	MarR	0.366		K	Ldb0856	Transcriptional regulator (LysR family)	LBUL_0780	Transcriptional regulator
miss		pro_v		LBU0735		LBUL_0783							5	8	0.0098	0.0128	0.7673								LBU0735		LysR family transcriptional regulator	+	217	738983	739636	9.4				9.4	LysR_substrate	0.255		K			LBUL_0783	Transcriptional regulator
pro_v	pro_v	pro_v	equal	LBU0736	Ldb0860	LBUL_0784	1	2	0.0059	0.0148	0.3987		1	2	0.0059	0.0148	0.3987		0	0	0	0	-1.#IND		LBU0736		hypothetical protein	-	127	740005	739622	15.3				15.3		0.267			Ldb0860	hypothetical protein	LBUL_0784	hypothetical protein
pro_v	pro_v	pro_v	pro_v	LBU0737	Ldb0861	LBUL_0785	6	13	0.0035	0.0081	0.4324		5	13	0.0031	0.0195	0.1577		8	19	0.0053	0.0219	0.2413		LBU0737		conserved hypothetical protein	+	811	739999	742434	10.4	operon117.2.1			10.4	Atrophin-1	0.279			Ldb0861	hypothetical protein	LBUL_0785	hypothetical protein
dna_v	dna_v	dna_v	dna_v	LBU0738	Ldb0862	LBUL_0786	0	1	0	0.0066	0		0	3	0	0.0338	0		0	4	0	0.0407	0		LBU0738		conserved hypothetical protein	+	133	742457	742858	15.3	operon117.2.2			15.3		0.24			Ldb0862	hypothetical protein	LBUL_0786	hypothetical protein
miss				LBU0739																					LBU0739	argH1	argininosuccinate lyase	+	131	743132	743527	1.4		psi-argH1	4.3.2.1	1.4	Lyase_1	0.268		E
miss				LBU0740																					LBU0740	argH2	argininosuccinate lyase	+	288	743552	744418	1.4		psi-argH2	4.3.2.1	1.4	Lyase_1	0.249	Urea Cycle And Metabolism Of Amino Grooups	E
pro_v	pro_v	pro_v	pro_v	LBU0741	Ldb0876	LBUL_0801	1	1	0.0013	0.0023	0.5463		2	2	0.0038	0.0023	1.6429		1	1	0.0025	0	1.#INF		LBU0741		putative GTP pyrophosphokinase family protein	+	204	746400	747014	2.5	operon118.3.1	relA	2.7.6.5	2.5	RelA_SpoT	0.348		S	Ldb0876	hypothetical protein	LBUL_0801	RelA /SpoT (ppGpp synthetase/hydrolase) catalytic domain
pro_v	pro_v	pro_v	pro_v	LBU0742	Ldb0877	LBUL_0802	2	4	0.0047	0.0222	0.2107		1	7	0.0023	0.04	0.0582		1	5	0.0023	0.0174	0.1339		LBU0742		putative two-component system response regulator	+	222	747011	747679	9.2	operon118.3.2	trcR		9.2	Trans_reg_C	0.259		T	Ldb0877	Two-component system, response regulator	LBUL_0802	DNA-binding response regulator, OmpR family (Rec-wHTH domains)
pro_v	pro_v	pro_v	pro_v	LBU0743	Ldb0878	LBUL_0803	4	11	0.0043	0.0157	0.2774		3	13	0.0034	0.0262	0.1305		3	8	0.0034	0.0148	0.2309		LBU0743		putative two-component system sensor histidine kinase	+	419	747682	748941	9.2	operon118.3.3	PhoR1	2.7.3.-	9.2	HisKA	0.262		T	Ldb0878	Two-component system, sensor histidine kinase	LBUL_0803	Signal transduction histidine kinase
miss				LBU0744																					LBU0744		conserved hypothetical protein	+	669	749101	751110	15.1		psi		15.1		0.299		S
miss				LBU0745																					LBU0745		hypothetical protein	+	71	751232	751447	15.3		psi		15.3		0.293
miss				LBU0746																					LBU0746		conserved hypothetical protein	+	544	751499	753388	15.1		psi		15.1		0.32		S
miss				LBU0747																					LBU0747		conserved hypothetical protein	+	236	753809	754519	12.2		psi-Cas1		12.2	DUF48	0.22		L
pro_v	pro_v	pro_v	pro_v	LBU0748	Ldb0879	LBUL_0804	3	8	0.0036	0.0157	0.2313		4	10	0.0047	0.0158	0.3007		1	8	0.0011	0.0209	0.0529		LBU0748		Acetyl-CoA acetyltransferase	+	366	757144	758244	3.2	operon119.3.1	fadA	2.3.1.9	3.2	Thiolase_C	0.297	Fatty Acid Metabolism锟斤拷Synthesis And Degradation Of Ketone Bodies锟斤拷Valine,Leucine And Isoleucine Degradation锟斤拷Lysine Degradation锟斤拷Tryptophan Metabolism锟斤拷Pyruvate Metabolism锟斤拷Butanoate Metabolism锟斤拷Propanoate Metabolism锟斤拷Benzoate Degradation Via Coa Ligation	I	Ldb0879	Acetyl-CoA acetyltransferase	LBUL_0804	Acetyl-CoA acetyltransferase
pro_v	pro_v	dna_v	pro_v	LBU0749	Ldb0880	LBUL_0805	1	8	0.0013	0.0168	0.0788		0	5	0	0.0142	0		1	9	0.0013	0.0218	0.0607		LBU0749	hmdH	hydroxymethylglutaryl-CoA reductase	+	403	758262	759473	10.3	operon119.3.2	hmdH	1.1.1.88	10.3	HMG-CoA_red	0.207	Biosynthesis Of Steroids	I	Ldb0880	Hydroxymethylglutaryl-CoA reductase	LBUL_0805	Hydroxymethylglutaryl-CoA reductase
pro_v	pro_v	pro_v	dna_v	LBU0750	Ldb0881	LBUL_0806	1	7	0.001	0.015	0.0669		1	8	0.001	0.0175	0.0575		0	1	0	0.0025	0		LBU0750	hmcS	hydroxymethylglutaryl-CoA synthase	+	387	759477	760640	3.2	operon119.3.3	hmcS	4.1.3.5	3.2	HMG_CoA_synt	0.353	Synthesis And Degradation Of Ketone Bodies锟斤拷Butanoate Metabolism锟斤拷Valine,Leucine And Isoleucine Degradation	I	Ldb0881	Hydroxymethylglutaryl-coenzyme A synthase	LBUL_0806	3-hydroxy-3-methylglutaryl CoA synthase
pro_v	pro_v	pro_v	dna_v	LBU0751	Ldb0882	LBUL_0807	1	5	0.0009	0.0083	0.108		1	6	0.0009	0.0104	0.0861		0	3	0	0.0062	0		LBU0751		conserved hypothetical protein	+	452	760805	762163	10.4				10.4	DUF1212	0.262		S	Ldb0882	hypothetical protein	LBUL_0807	hypothetical protein
pro_v	pro_v	pro_v	pro_v	LBU0752	Ldb0883	LBUL_0808	3	6	0.0092	0.0265	0.3479		1	4	0.0031	0.0265	0.1153		2	2	0.0061	0	1.#INF		LBU0752	ydbF	transcriptional regulator	-	177	762755	762222	9.1		ydbF		9.1	YbaK	0.254		S	Ldb0883	hypothetical protein	LBUL_0808	hypothetical protein
pro_v	dna_v	pro_v	pro_v	LBU0753	Ldb0884	LBUL_0809	0	1	0	0.0075	0		2	3	0.0033	0.003	1.1174		2	4	0.0033	0.0104	0.3189		LBU0753	prmA	ribosomal protein L11 methyltransferase	+	314	762809	763753	13.4		prmA	2.1.1.-	13.4	Cons_hypoth95	0.275	Pyrimidine Metabolism, Type Ii Secretion System	J	Ldb0884	Ribosomal protein L11 methyltransferase	LBUL_0809	Ribosomal protein L11 methylase
gap	pro_v	pro_v	gap	LBU0754	Ldb0885	LBUL_0810	6	11	0.0048	0.0038	1.2513		7	16	0.0056	0.0102	0.5501		4	12	0.0022	0.0126	0.1773	Gap	LBU0754	relA	GTP pyrophosphokinase	+	738	763938	766154	2.5	operon120.2.1	relA	2.7.6.5	2.5	HD	0.338	Purine Metabolism	T	Ldb0885	GTP pyrophosphokinase	LBUL_0810	Guanosine polyphosphate pyrophosphohydrolase/synthetase
pro_v	dna_v	pro_v	pro_v	LBU0755	Ldb0886	LBUL_0811	0	2	0	0.013	0		1	4	0.0028	0.0197	0.1395		1	4	0.0028	0.0197	0.1395		LBU0755	dtd	D-tyrosyl-tRNA deacylase	+	165	766123	766620	13.1	operon120.2.2	dtd	3.1.-.-	13.1	Tyr_Deacylase	0.29		J	Ldb0886	D-tyrosyl-tRNA deacylase	LBUL_0811	D-Tyr-tRNAtyr deacylase
pro_v	dna_v	pro_v	pro_v	LBU0756	Ldb0888	LBUL_0812	0	7	0	0.0213	0		1	8	0.0012	0.0213	0.0575		1	5	0.0012	0.0148	0.0829		LBU0756	hisS	histidyl-tRNA synthetase	+	428	766904	768190	13.1	operon121.2.1	hisS	6.1.1.21	13.1	HGTP_anticodon	0.32	Histidine Metabolism锟斤拷Aminoacyl-Trna Biosynthesis	J	Ldb0888	histidyl-tRNA synthetase	LBUL_0812	Histidyl-tRNA synthetase
pro_v	pro_v	dna_v	pro_v	LBU0757	Ldb0889	LBUL_0813	1	7	0.0006	0.0115	0.0557		0	6	0	0.0115	0		1	7	0.0006	0.0094	0.0682		LBU0757	aspS	aspartyl-tRNA synthetase	+	614	768206	770050	13.1	operon121.2.2	aspS	6.1.1.12	13.1	tRNA_anti	0.403	Alanine And Aspartate Metabolism锟斤拷Aminoacyl-Trna Biosynthesis	J	Ldb0889	Aspartyl-tRNA synthetase	LBUL_0813	Aspartyl-tRNA synthetase
gap	gap	gap	pro_v	LBU0758	Ldb0890	LBUL_0814	8	18	0.0311	0.0215	1.4489	Gap	6	16	0.0266	0.0284	0.9356	Gap	2	4	0.0042	0.0161	0.2629		LBU0758		hypothetical protein	-	206	770743	770123	15.1				15.1		0.232			Ldb0890	hypothetical protein	LBUL_0814	hypothetical protein
pro_v	pro_v	pro_v	pro_v	LBU0759	Ldb0898	LBUL_0815	3	9	0.0022	0.0141	0.1568		2	7	0.0013	0.0124	0.107		3	6	0.0022	0.0048	0.4599		LBU0759		conserved hypothetical protein	+	591	770978	772753	15.2				15.2		0.224		S	Ldb0898	hypothetical protein	LBUL_0815	Predicted membrane protein
pro_v	pro_v	equal	pro_v	LBU0760	Ldb0899	LBUL_0816	1	3	0.0015	0.0052	0.2832		0	0	0	0	-1.#IND		1	3	0.0015	0.0052	0.2832		LBU0760	perM	conserved hypothetical protein	+	357	772828	773901	7.1		perM		7.1	UPF0118	0.244		R	Ldb0899	hypothetical protein	LBUL_0816	Predicted permease
pro_v	pro_v	pro_v	pro_v	LBU0761	Ldb0900	LBUL_0818	1	4	0.0017	0.0117	0.1424		1	2	0.0013	0.0028	0.4496		2	6	0.0029	0.0146	0.2012		LBU0761	fabH	3-oxoacyl-(acyl-carrier-protein) synthase III	+	319	774185	775144	3.1		fabH	2.3.1.41	3.1	Chal_sti_synt_C	0.205	Fatty Acid Biosynthesis	I	Ldb0900	3-oxoacyl-[acyl-carrier-protein] synthase III	LBUL_0818	3-oxoacyl-(acyl-carrier-protein) synthase III
equal	equal	equal	equal	LBU0762	Ldb0901	LBUL_0819	0	0	0	0	-1.#IND		0	0	0	0	-1.#IND		0	0	0	0	-1.#IND		LBU0762	acpP1	putative acyl carrier protein	+	81	775217	775462	3.1	operon122.11.1	acpP		3.1		0.481			Ldb0901	Acyl carrier protein (ACP)	LBUL_0819	Acyl carrier protein
dna_v	dna_v	dna_v	dna_v	LBU0763	Ldb0902	LBUL_0820	0	2	0	0.0058	0		0	4	0	0.0118	0		0	2	0	0.0058	0		LBU0763	fabD	malonyl CoA-(acyl-carrier-protein) transacylase	+	314	775475	776419	3.1	operon122.11.2	fabD	2.3.1.39	3.1	Acyl_transf_1	0.18	Fatty Acid Biosynthesis	I	Ldb0902	Malonyl-CoA-[acyl-carrier-protein] transacylase	LBUL_0820	(acyl-carrier-protein) S-malonyltransferase
dna_v	dna_v	dna_v	dna_v	LBU0764	Ldb0903	LBUL_0821	0	1	0	0.004	0		0	2	0	0.008	0		0	3	0	0.012	0		LBU0764	fabG2	3-oxoacyl-(acyl-carrier-protein) reductase	+	240	776403	777125	3.1	operon122.11.3	fabG	1.1.1.100	3.1	Epimerase	0.247	Fatty Acid Biosynthesis	Q	Ldb0903	3-oxoacyl-[acyl-carrier-protein] reductase	LBUL_0821	3-oxoacyl-acyl carrier protein reductase
pro_v	pro_v	pro_v	pro_v	LBU0765	Ldb0904	LBUL_0822	2	2	0.0022	0	1.#INF		3	7	0.0036	0.0124	0.288		3	7	0.0033	0.0124	0.2648		LBU0765	fabB	3-oxoacyl-(acyl-carrier-protein) synthase II	+	406	777135	778355	3.1	operon122.11.4	fabF	2.3.1.41	3.1	Ketoacyl-synt_C	0.25	Fatty Acid Biosynthesis (Path 1)	I	Ldb0904	3-oxoacyl-[acyl-carrier protein] synthase II	LBUL_0822	3-oxoacyl-(acyl-carrier-protein) synthase
pro_v	pro_v	pro_v	pro_v	LBU0766	Ldb0905	LBUL_0823	1	2	0.0032	0.0059	0.5494		1	2	0.0033	0.0061	0.5456		2	2	0.0067	0	1.#INF		LBU0766	accB	acetyl-CoA carboxylase biotin carboxyl carrier subunit	+	160	778346	778828	3.1	operon122.11.5	accB	6.4.1.2	3.1	Biotin_lipoyl	0.215	Fatty Acid Biosynthesis,Propanoate Metabolism,Pyruvate Metabolism,Tetracycline Biosynthesis	I	Ldb0905	Acetyl-CoA carboxylase, biotin carboxyl carrier protein	LBUL_0823	Biotin carboxyl carrier protein
dna_v	dna_v	dna_v	dna_v	LBU0767	Ldb0906	LBUL_0824	0	2	0	0.0131	0		0	1	0	0.0065	0		0	1	0	0.0065	0		LBU0767	fabZ	beta-hydroxyacyl-(acyl-carrier-protein) dehydratase FabZ	+	147	778830	779273	3.1	operon122.11.6	fabZ	4.2.1.-	3.1	4HBT	0.224	Bile Acid Biosynthesis,Cyanoamino Acid Metabolism,Tyrosine Metabolism	I	Ldb0906	Hydroxymyristoyl-[acyl carrier protein] dehydratase	LBUL_0824	3-hydroxymyristoyl/3-hydroxydecanoyl-(acyl carrier protein) dehydratase
dna_v	dna_v	dna_v	dna_v	LBU0768	Ldb0907	LBUL_0825	0	1	0	0.002	0		0	3	0	0.0061	0		0	4	0	0.0082	0		LBU0768	accC	acetyl-CoA carboxylase, biotin carboxylase subunit	+	460	779266	780648	3.1	operon122.11.7	accC	6.4.1.2	3.1	GARS_B	0.264	Fatty Acid Biosynthesis	I	Ldb0907	Acetyl-CoA carboxylase, biotin carboxylase subunit	LBUL_0825	Biotin carboxylase
pro_v	pro_v	dna_v	pro_v	LBU0769	Ldb0908	LBUL_0826	1	3	0.0014	0.0155	0.0905		0	2	0	0.011	0		1	3	0.0014	0.011	0.1277		LBU0769	accD	acetyl-CoA carboxylase, carboxyl transferase subunit beta	+	282	780635	781483	3.1	operon122.11.8	accD	6.4.1.2	3.1	Carboxyl_trans	0.202		I	Ldb0908	Acetyl-CoA carboxylase, beta subunit	LBUL_0826	Acetyl-CoA carboxylase beta subunit
pro_v	dna_v	pro_v	pro_v	LBU0770	Ldb0909	LBUL_0827	0	1	0	0.0078	0		1	7	0.0016	0.0263	0.06		1	8	0.0016	0.0347	0.0462		LBU0770	accA	putative acetyl-CoA carboxylase alpha subunit	+	255	781476	782243	3.1	operon122.11.9	accA	6.4.1.2	3.1	MdcE	0.202		I	Ldb0909	Acetyl-CoA carboxylase, alpha subunit	LBUL_0827	Acetyl-CoA carboxylase alpha subunit
pro_v	pro_v	pro_v	pro_v	LBU0771	Ldb0910	LBUL_0828	1	1	0.0016	0	1.#INF		4	5	0.0073	0.0036	2.0021		5	6	0.0089	0.0037	2.4349		LBU0771	fabI	enoyl-(acyl-carrier-protein) reductase	+	254	782253	783017	3.1	operon122.11.10	fabI	1.3.1.9	3.1	scADH	0.243	Fatty Acid Biosynthesis	I	Ldb0910	Enoyl-[acyl-carrier protein] reductase (NADH)	LBUL_0828	Enoyl-(acyl-carrier-protein) reductase (NADH)
pro_v	equal	pro_v	pro_v	LBU0772	Ldb0911	LBUL_0829	0	0	0	0	-1.#IND		1	3	0.0024	0.008	0.3068		1	3	0.0024	0.008	0.3068		LBU0772	birA	biotin-[acetylCoA carboxylase] holoenzyme synthetase and biotin operon repressor	+	221	783027	783692	4.9	operon122.11.11	birA	6.3.4.15	4.9	BPL_C	0.162	Biotin Metabolism	H	Ldb0911	Biotin-[acetyl-CoA-carboxylase] ligase	LBUL_0829	Biotin operon repressor
pro_v	pro_v	dna_v	pro_v	LBU0773	Ldb0913	LBUL_0831	1	1	0.0019	0	1.#INF		0	3	0	0.0322	0		1	4	0.0019	0.0323	0.0593		LBU0773		conserved hypothetical protein	-	206	784560	783940	10.4				10.4	SmpA_OmlA	0.315			Ldb0913	hypothetical protein	LBUL_0831	hypothetical protein
gap	gap	gap	equal	LBU0774	Ldb0915	LBUL_0833	49	111	-1.#IND	-1.#IND	-1.#IND	Gap	49	111	-1.#IND	-1.#IND	-1.#IND	Gap	0	0	0	0	-1.#IND		LBU0774		hypothetical protein	-	132	785411	785013	15.3				15.3		0.172			Ldb0915	hypothetical protein	LBUL_0833	hypothetical protein
miss	gap	pro_v		LBU0775	Ldb0916	LBUL_0834	4	9	0.0528	0.0746	0.7073	Gap	40	87	-1.#IND	-1.#IND	-1.#IND								LBU0775		hypothetical protein	+	104	785464	785778	15.3				15.3		0.177			Ldb0916	hypothetical protein	LBUL_0834	hypothetical protein
gap	gap	dna_v	gap	LBU0776	Ldb0921	LBUL_0835	0	2	0	0.0079	0	Gap	0	1	0	0.0036	0		0	1	0	0.0039	0	Gap	LBU0776		hypothetical protein	+	261	785827	786612	15.3				15.3		0.234			Ldb0921	hypothetical protein	LBUL_0835	hypothetical protein
miss				LBU0777																					LBU0777	adhE2	alcohol-acetaldehyde dehydrogenase	-	313	787898	786957	6.7		psi-adhE2	1.2.1.10	6.7		0.268		C
miss				LBU0778																					LBU0778		conserved hypothetical protein	-	89	788584	788315	6.7		psi-adhE1		6.7		0.312
miss				LBU0779																					LBU0779	ytcJ1	metal-dependent hydrolase	+	53	794192	794353	3.2		psi-ytcJ1		3.2		0.206		R
miss				LBU0780																					LBU0780	ytcJ2	metal-dependent hydrolase	+	378	794392	795528	3.2		psi-ytcJ2		3.2		0.285		R
miss		equal		LBU0781		LBUL_1739							0	0	0	0	-1.#IND								LBU0781		conserved hypothetical protein	-	59	795786	795607	15.3				15.3		0.388					LBUL_1739	Solo B3/4 domain (OB-fold DNA/RNA-binding) of Phe-aaRS-beta
miss				LBU0782																					LBU0782	arcD1	arginine/ornithine antiporter	+	100	796067	796369	7.2		psi-arcD1		7.2		0.205
miss				LBU0783																					LBU0783	arcD2	arginine/ornithine antiporter	+	195	796394	796981	7.2		psi-arcD2		7.2		0.321
miss				LBU0784																					LBU0784	arcD3	arginine/ornithine antiporter	+	166	796994	797494	7.2		psi-arcD3		7.2		0.414		E
pro_v	dna_v	pro_v	pro_v	LBU0785	Ldb1838	LBUL_1710	0	1	0	0.0024	0		2	5	0.002	0.0107	0.1885		2	4	0.002	0.0083	0.243		LBU0785		putative glucosyl transferase	+	389	800356	801525	10.3	operon123.4.1		2.4.1.-	10.3	Glycos_transf_1	0.286		M	Ldb1838	Putative glycosyltransferase	LBUL_1710	Glycosyltransferase
pro_v	pro_v	dna_v	pro_v	LBU0786	Ldb1837	LBUL_1709	1	2	0.0011	0.0027	0.4194		0	1	0	0.0026	0		1	3	0.0011	0.0054	0.2088		LBU0786	cpoA1	glycosyl transferase	+	349	801518	802567	10.3	operon123.4.2	cpoA	2.4.1.-	10.3	Glycos_transf_1	0.348		M	Ldb1837	Putative glycosyltransferase	LBUL_1709	Glycosyltransferase
pro_v	pro_v	dna_v	pro_v	LBU0787	Ldb1836	LBUL_1708	3	4	0.0039	0.0062	0.625		0	1	0	0.0062	0		3	5	0.0039	0.0126	0.3106		LBU0787		conserved hypothetical protein	+	337	802560	803573	10.4	operon123.4.3			10.4	UPF0104	0.251		S	Ldb1836	hypothetical protein	LBUL_1708	Predicted integral membrane protein
dna_v	dna_v	dna_v	dna_v	LBU0788	Ldb1835	LBUL_1707	0	1	0	0.0014	0		0	1	0	0.0014	0		0	2	0	0.0027	0		LBU0788		putative phosphoglycerol transferase	+	690	803592	805664	3.2	operon123.4.4	yfnI	2.7.8.20	3.2	Sulfatase	0.228		M	Ldb1835	Putative phosphoglycerol transferase	LBUL_1707	Phosphoglycerol transferase related protein, alkaline phosphatase superfamily
equal	equal	equal	equal	LBU0789	Ldb1834	LBUL_1706	0	0	0	0	-1.#IND		0	0	0	0	-1.#IND		0	0	0	0	-1.#IND		LBU0789	secG	preprotein translocase SecG subunit	+	77	805719	805952	11.4		secG		11.4	SecG	0.259	Protein Export	U	Ldb1834	Preprotein translocase SecG subunit	LBUL_1706	Preprotein translocase subunit SecG
pro_v	pro_v	pro_v	pro_v	LBU0790	Ldb1833	LBUL_1705	5	10	0.003	0.0112	0.2654		9	31	0.0048	0.0336	0.1427		8	26	0.0045	0.0234	0.1905		LBU0790	rnr	ribonuclease R	+	789	806019	808388	8.1	operon124.2.1	rnr	3.1.-.-	8.1	S1	0.341		K	Ldb1833	Exoribonuclease R	LBUL_1705	Exoribonuclease R
dna_v	equal	dna_v	dna_v	LBU0791	Ldb1832	LBUL_1704	0	0	0	0	-1.#IND		0	1	0	0.006	0		0	1	0	0.006	0		LBU0791	smpB	SsrA-binding protein	+	153	808411	808872	8.2	operon124.2.2	smpB		8.2	SmpB	0.337		O	Ldb1832	SsrA-binding protein	LBUL_1704	tmRNA-binding protein
pro_v	pro_v	pro_v	pro_v	LBU0792	Ldb1829	LBUL_1701	3	12	0.0089	0.0489	0.1818		2	6	0.0041	0.0294	0.1405		4	10	0.0062	0.0109	0.5698		LBU0792		conserved hypothetical protein	+	195	810541	811128	15.3	operon125.3.1			15.3		0.25			Ldb1829	Hypothetical membrane protein	LBUL_1701	ABC-type antimicrobial peptide transport system, permease component
dna_v	dna_v	equal	dna_v	LBU0793	Ldb1828	LBUL_1700	0	1	0	0.0039	0		0	0	0	0	-1.#IND		0	1	0	0.0039	0		LBU0793		ABC-type transport system ATP-binding protein	+	226	811128	811808	7.1	operon125.3.2			7.1	ABC_tran	0.19		V	Ldb1828	ABC transporter, ATP-binding protein	LBUL_1700	ABC-type antimicrobial peptide transport system, ATPase component
equal	equal	equal	equal	LBU0794	Ldb1827	LBUL_1699	0	0	0	0	-1.#IND		0	0	0	0	-1.#IND		0	0	0	0	-1.#IND		LBU0794		hypothetical protein	+	57	811805	811978	15.3	operon125.3.3			15.3		0.201			Ldb1827	hypothetical protein	LBUL_1699	hypothetical protein
miss				LBU0795																					LBU0795	rpiR	conserved hypothetical protein	+	67	812367	812570	6.9	operon126.3.1	RpiR	3.2.1.86	6.9		0.208
pro_v	pro_v	dna_v	pro_v	LBU0796	Ldb1824	LBUL_1697	2	3	0.0058	0.0056	1.0467		0	2	0	0.0111	0		2	5	0.0056	0.0165	0.3417		LBU0796		hypothetical protein	+	161	812585	813070	15.3	operon126.3.2			15.3		0.264			Ldb1824	hypothetical protein	LBUL_1697	hypothetical protein
miss	equal			LBU0797	Ldb1823		0	0	0	0	-1.#IND														LBU0797	ptsG	putative PTS system IIA components	+	162	813076	813564	7.7	operon126.3.3	ptsG	2.7.1.69	7.7	PTS_EIIA_1	0.272		G	Ldb1823	PTS system, glucose/glucoside-specific enzyme IIA component
pro_v	pro_v	pro_v	pro_v	LBU0798	Ldb1822	LBUL_1694	1	1	0.0022	0	1.#INF		3	7	0.0091	0.0434	0.2106		4	8	0.0116	0.0436	0.2669		LBU0798	elaA	acetyltransferase	-	173	814259	813738	5.8		elaA	2.3.1.-	5.8	Acetyltransf_1	0.25		R	Ldb1822	Putative acetyltransferase	LBUL_1694	acetyltransferase
pro_v	pro_v	dna_v	pro_v	LBU0799	Ldb1821	LBUL_1693	2	6	0.0056	0.0108	0.5181		0	3	0.0015	0.0072	0.2144		2	7	0.0041	0.0181	0.2243		LBU0799	sufC	ABC-type transport system ATP-binding protein	+	259	814446	815225	7.1	operon127.6.1	sufC		7.1	ABC_tran	0.258		O	Ldb1821	ATP-binding protein involved in Fe/S cluster assembly	LBUL_1693	Fe-S cluster assembly ABC-type transport system, ATPase component
pro_v	pro_v	dna_v	pro_v	LBU0800	Ldb1820	LBUL_1692	1	8	0.0014	0.0204	0.0686		0	6	0	0.0175	0		1	10	0.0014	0.0221	0.0633		LBU0800	sufD	conserved hypothetical protein	+	387	815235	816398	7.1	operon127.6.2	sufD		7.1	UPF0051	0.203		O	Ldb1820	Conserved protein involved in Fe/S cluster assembly	LBUL_1692	Fe-S cluster assembly ABC-type transport system, permease component
pro_v	pro_v	dna_v	pro_v	LBU0801	Ldb1819	LBUL_1691	1	1	0.0013	0	1.#INF		0	3	0	0.0097	0		1	4	0.0013	0.0097	0.1343		LBU0801	csd	cysteine desulfurase	+	404	816379	817593	1.2	operon127.6.3	csd	4.4.1.-	1.2	DegT_DnrJ_EryC1	0.21	Selenoamino Acid Metabolism	E	Ldb1819	Cysteine desulfurase / Selenocysteine lyase	LBUL_1691	Cysteine sulfinate desulfinase/cysteine desulfurase related enzyme
pro_v	pro_v	pro_v	equal	LBU0802	Ldb1818	LBUL_1690	1	1	0.0036	0	1.#INF		1	1	0.0036	0	1.#INF		0	0	0	0	-1.#IND		LBU0802	nifU	putative NifU protein	+	146	817580	818020	6.5	operon127.6.4	nifU		6.5	NifU_N	0.199		C	Ldb1818	NifU homolog involved in Fe-S cluster formation	LBUL_1690	Fe-S cluster formation protein, NifU-like
pro_v	pro_v	dna_v	pro_v	LBU0803	Ldb1817	LBUL_1689	1	3	0.0011	0.0093	0.116		0	1	0	0.0046	0		1	2	0.0011	0.0046	0.2329		LBU0803	sufB	conserved hypothetical protein	+	475	818021	819448	7.1	operon127.6.5	sufB		7.1	UPF0051	0.254		O	Ldb1817	Conserved protein involved in Fe/S cluster assembly	LBUL_1689	Fe-S cluster assembly ABC-type transport system, permease component
pro_v	equal	pro_v	pro_v	LBU0804	Ldb1816	LBUL_1688	0	0	0	0	-1.#IND		22	51	-1.#IND	-1.#IND	-1.#IND		22	51	-1.#IND	-1.#IND	-1.#IND		LBU0804		hypothetical protein	+	57	819458	819631	15.3	operon127.6.6			15.3		0.184			Ldb1816	hypothetical protein	LBUL_1688	hypothetical protein
miss				LBU0805																					LBU0805	cydD	ABC-type transport system ATP-binding and permease protein	-	169	820345	819836	7.8		psi-cydD		7.8		0.249		C
pro_v	equal	pro_v	pro_v	LBU0806	Ldb0930	LBUL_0842	0	0	0	0	-1.#IND		1	4	0.0018	0.0138	0.1333		1	4	0.0018	0.0138	0.1333		LBU0806	tnsR	putative rRNA methylase	+	291	826146	827021	13.6		tnsR	2.1.1.-	13.6	SpoU_methylase	0.235	Androgen And Estrogen Metabolism	J	Ldb0930	tRNA/rRNA methyltransferase	LBUL_0842	rRNA methylase
miss				LBU0807																					LBU0807	asnB2	asparagine synthetase B	-	424	828332	827058	1.2		asnB	6.3.5.4	1.2	Asn_synthase	0.327	Alanine And Asparate Metabolism, Nitrogen Metabolism--Reduction And Fixation	E
miss				LBU0808																					LBU0808	oppA14	ABC-type oligopeptide transport system substrate-binding protein	+	205	830882	831499	7.2		psi-oppA1		7.2	SBP_bac_5	0.258		E
miss				LBU0809																					LBU0809	oppA15	ABC-type oligopeptide transport system substrate-binding protein	+	211	831593	832228	7.2		psi-oppA2		7.2	SBP_bac_5	0.251		E
gap	gap	gap	equal	LBU0810	Ldb0952	LBUL_0860	3	6	0.0242	0.0805	0.3	Gap	3	6	0.0242	0.0805	0.3	Gap	0	0	0	0	-1.#IND		LBU0810		hypothetical protein	+	62	832567	832755	15.3				15.3		0.269			Ldb0952	Hypothetical membrane protein	LBUL_0860	hypothetical protein
miss				LBU0811																					LBU0811		conserved hypothetical protein	-	231	833445	832750	9.2		EAL		9.2	EAL	0.275		T
pro_v	equal	pro_v	pro_v	LBU0812	Ldb0954	LBUL_0863	0	0	0	0	-1.#IND		2	2	0.0077	0	1.#INF		2	2	0.0077	-0.0001	1.#INF		LBU0812		hypothetical protein	-	121	834025	833660	15.3				15.3		0.199			Ldb0954	hypothetical protein	LBUL_0863	hypothetical protein
equal	equal	equal	equal	LBU0813	Ldb0955	LBUL_0865	0	0	0	0	-1.#IND		0	0	0	0	-1.#IND		0	0	0	0	-1.#IND		LBU0813		hypothetical protein	-	92	834429	834151	15.3				15.3		0.264			Ldb0955	hypothetical protein	LBUL_0865	hypothetical protein
pro_v	dna_v	pro_v	pro_v	LBU0814	Ldb0956	LBUL_0867	0	1	0	0.0034	0		2	6	0.0031	0.0132	0.2356		2	5	0.0033	0.0103	0.3179		LBU0814	pstS	ABC-type phosphate transport system substrate-binding protein	+	294	834947	835831	7.3	operon128.5.1	pstS		7.3		0.294	ABC Transporters	P	Ldb0956	Phosphate ABC transporter, phosphate binding protein	LBUL_0867	ABC-type phosphate transport system, periplasmic component
pro_v	equal	pro_v	pro_v	LBU0815	Ldb0957	LBUL_0868	0	0	0	0	-1.#IND		1	2	0.0017	0.0063	0.2698		1	2	0.0017	0.0063	0.2698		LBU0815	pstC	ABC-type phosphate transport system permease protein	+	302	835851	836759	7.3	operon128.5.2	pstC		7.3	BPD_transp_1	0.332	ABC Transporters	P	Ldb0957	Phosphate ABC transporter, permease protein	LBUL_0868	ABC-type phosphate transport system, permease component
dna_v	dna_v	dna_v	dna_v	LBU0816	Ldb0958	LBUL_0869	0	2	0	0.0098	0		0	4	0.0014	0.0131	0.1067		0	2	0.0014	0.0032	0.4374		LBU0816	pstA	ABC-type phosphate transport system permease protein	+	291	836762	837637	7.3	operon128.5.3	pstA		7.3	BPD_transp_1	0.281		P	Ldb0958	Phosphate ABC transporter, permease protein	LBUL_0869	ABC-type phosphate transport system, permease component
pro_v	equal	pro_v	pro_v	LBU0817	Ldb0959	LBUL_0870	0	0	0	0	-1.#IND		1	3	0.0015	0.0073	0.2113		1	3	0.0015	0.0073	0.2113		LBU0817	pstB	ABC-type phosphate transport system ATP-binding protein	+	252	837637	838395	7.3	operon128.5.4	pstB	3.6.3.27	7.3	ABC_tran	0.349	ABC Transporters	P	Ldb0959	Phosphate ABC transporter, ATP-binding protein	LBUL_0870	ABC-type phosphate transport system, ATPase component
pro_v	dna_v	pro_v	pro_v	LBU0818	Ldb0960	LBUL_0871	0	2	0	0.0089	0		2	2	0.0043	0	1.#INF		2	4	0.0043	0.0089	0.4819		LBU0818	phoU	phosphate transport system regulatory protein PhoU	+	212	838414	839052	9.1	operon128.5.5	phoU		9.1	PhoU	0.307		P	Ldb0960	Phosphate uptake regulator	LBUL_0871	Phosphate uptake regulator
miss		equal		LBU0819		LBUL_0872							0	0	0	0	-1.#IND								LBU0819		OmpR family DNA-binding response regulator	+	225	839134	839811	9.2	operon129.2.1	drrA		9.2	Trans_reg_C	0.363		T			LBUL_0872	DNA-binding response regulator, OmpR family (Rec-wHTH domains)
pro_v	pro_v	pro_v	dna_v	LBU0820	Ldb0963	LBUL_0873	1	3	0.0017	0.0016	1.0078		1	1	0.001	0	1.#INF		0	2	0.0007	0.0016	0.4279		LBU0820	phoR	sensor histidine kinase	+	552	839811	841469	9.2	operon129.2.2	phoR	2.7.3.-	9.2	HisKA	0.239	Two-Component System	T	Ldb0963	Phosphate regulon sensor histidine kinase	LBUL_0873	Signal transduction histidine kinase
miss				LBU0821																					LBU0821	bshA	choloylglycine hydrolase	-	181	842096	841551	11.8		psi-bshA	3.5.1.24	11.8	CBAH	0.291		M
miss				LBU0822																					LBU0822	yjcA	ABC-type transport system ATP-binding protein	+	158	842246	842722	7.1		yjcA		7.1	ABC_tran	0.216		R
pro_v	pro_v	pro_v	pro_v	LBU0823	Ldb0967	LBUL_0877	2	5	0.0036	0.0192	0.1879		2	3	0.0036	0.0043	0.8384		2	4	0.0036	0.0147	0.2453		LBU0823		NUDIX family hydrolase	-	218	843712	843056	12.2		nudF	3.6.1.13	12.2	NUDIX	0.254			Ldb0967	hypothetical protein	LBUL_0877	NUDIX family hydrolase
miss				LBU0824																					LBU0824		hypothetical protein	+	113	843716	844057	15.3				15.3		0.22
miss				LBU0825																					LBU0825	yvbX	putative glycosyl hydrolase	+	235	844087	844794	10.3		psi-yvbX		10.3	Glyco_hydro_18	0.245		R
pro_v	pro_v	pro_v	pro_v	LBU0826	Ldb0969	LBUL_0880	2	4	0.0057	0.0104	0.548		3	4	0.0078	0.0052	1.4997		3	6	0.0078	0.0157	0.4962		LBU0826		NUDIX family hydrolase	-	183	845404	844853	12.2		Nudix	3.6.-.-	12.2	NUDIX	0.252		I	Ldb0969	hypothetical protein	LBUL_0880	NUDIX family hydrolase
miss				LBU0827																					LBU0827		conserved hypothetical protein	-	259	846688	845909	7.2		psi-dcuC		7.2	DcuC	0.227		S
pro_v	pro_v	pro_v	pro_v	LBU0828	Ldb0973	LBUL_0882	1	4	0.0021	0.0156	0.1329		1	3	0.0021	0.012	0.1731		2	3	0.0042	0.0036	1.166		LBU0828	cbiO1	ABC-type cobalt transporter system ATP-binding protein	-	255	847628	846861	7.5	operon130.4.4	cbiO		7.5	ABC_tran	0.184		P	Ldb0973	ABC transporter, ATP-binding protein	LBUL_0882	ABC-type cobalt transport system, ATPase component
pro_v	pro_v	pro_v	pro_v	LBU0829	Ldb0974	LBUL_0883	5	5	0.0082	0	1.#INF		3	3	0.0053	0	1.#INF		4	4	0.0068	0	1.#INF		LBU0829	cbiO2	ABC-type cobalt transporter system ATP-binding protein	-	272	848436	847618	7.5	operon130.4.3	cbiO		7.5	ABC_tran	0.24		P	Ldb0974	ABC transporter, ATP-binding protein	LBUL_0883	ABC-type cobalt transport system, ATPase component
pro_v	pro_v	dna_v	pro_v	LBU0830	Ldb0975	LBUL_0884	1	1	0.002	0	1.#INF		0	4	0	0.0143	0		1	5	0.002	0.0143	0.1436		LBU0830		ABC-type cobalt transport system permease protein	-	258	849191	848415	7.5	operon130.4.2			7.5	CbiQ	0.218		P	Ldb0975	ABC transporter, permease protein	LBUL_0884	ABC-type cobalt transport system, permease component CbiQ related transporter
dna_v	dna_v	dna_v	dna_v	LBU0831	Ldb0976	LBUL_0885	0	3	0	0.0181	0		0	1	0	0.0045	0		0	4	0	0.0226	0		LBU0831		conserved hypothetical protein	-	211	849823	849188	15.3	operon130.4.1	psi		15.3		0.245			Ldb0976	hypothetical protein	LBUL_0885	hypothetical protein
miss				LBU0832																					LBU0832	nifL	C-di-GMP-specific phosphodiesterase	+	508	850329	851855	9.1		nifL		9.1	GGDEF	0.282		T
gap	pro_v	gap	gap	LBU0833	Ldb0981	LBUL_0891	3	5	0.0042	0.0054	0.7874		11	22	0.0257	0.0198	1.2953	Gap	14	25	0.0309	0.0198	1.5654	Gap	LBU0833		signal transduction diguanylate cyclase	+	342	852057	853085	9.1	operon131.2.1	pleD		9.1	GGDEF	0.23		T	Ldb0981	Putative signal transduction protein	LBUL_0891	Signal transduction diguanylate cyclase
pro_v	equal	pro_v	pro_v	LBU0834	Ldb0982	LBUL_0893	0	0	0	0	-1.#IND		1	3	0.002	0.0095	0.2109		1	3	0.002	0.0095	0.2109		LBU0834		hypothetical protein	+	193	853092	853673	15.3	operon131.2.2			15.3		0.29			Ldb0982	hypothetical protein	LBUL_0893	hypothetical protein
pro_v	equal	pro_v	pro_v	LBU0835	Ldb0983	LBUL_0895	0	0	0	0	-1.#IND		1	4	0.0014	0.0176	0.0812		1	4	0.0014	0.0176	0.0812		LBU0835		conserved hypothetical protein	+	267	853791	854594	5.2				5.2	Hydrolase	0.278		R	Ldb0983	Hydrolase (HAD superfamily)	LBUL_0895	Predicted hydrolase of the HAD superfamily
miss				LBU0836																					LBU0836		conserved hypothetical protein	+	51	854797	854952	15.3				15.3		0.187
miss		gap		LBU0837		LBUL_0897							18	35	0.1474	0.1588	0.928	Gap							LBU0837	marR1	MarR family transcriptional regulator	+	92	854925	855203	9.8		psi-marR		9.8	MarR	0.268					LBUL_0897	Transcriptional regulator
miss				LBU0838																					LBU0838	ycfI1	ABC-type transport system ATP-binding protein	+	102	855200	855508	7.8		psi-ycfI1		7.8		0.187		V
miss				LBU0839																					LBU0839	ycfI2	ABC-type transport system ATP-binding and permease protein	+	89	855702	855971	7.8		psi-ycfI2		7.8	ABC_membrane	0.236		V
miss				LBU0840																					LBU0840	ycfI3	ABC-type transport system ATP-binding and permease protein	+	129	855934	856323	7.1		psi-ycfI3		7.1		0.205		V
miss				LBU0841																					LBU0841	mdlB5	ABC-type multidrug transport system ATP-binding and permease protein	+	332	856359	857357	7.1		MdlB7		7.1	APS_kinase	0.229		V
pro_v	pro_v	pro_v	pro_v	LBU0842	Ldb0992	LBUL_0899	1	1	0.0019	0	1.#INF		1	4	0.0025	0.0193	0.1292		2	5	0.0044	0.0194	0.225		LBU0842		conserved hypothetical protein	-	212	858370	857732	15.1				15.1	DUF205	0.241		S	Ldb0992	hypothetical protein	LBUL_0899	Predicted membrane protein
equal	equal	equal	equal	LBU0843	Ldb0993	LBUL_0900	0	0	0	0	-1.#IND		0	0	0	0	-1.#IND		0	0	0	0	-1.#IND		LBU0843	parE	DNA topoisomerase IV B subunit	+	643	858467	860398	12.2	operon132.2.1	parE	5.99.1.-	12.2	HATPase_c	0.275		L	Ldb0993	DNA topoisomerase IV, subunit B	LBUL_0900	DNA topoisomerase IV subunit B
pro_v	pro_v	pro_v	dna_v	LBU0844	Ldb0994	LBUL_0901	1	2	0.0006	0.0011	0.5801		1	8	0.0006	0.0093	0.0688		0	6	0	0.0081	0		LBU0844	parC	DNA topoisomerase IV A subunit	+	827	860413	862896	12.2	operon132.2.2	parC	5.99.1.-	12.2	DNA_gyraseA_C	0.332		L	Ldb0994	DNA topoisomerase IV, subunit A	LBUL_0901	DNA topoisomerase IV subunit A
pro_v	equal	pro_v	pro_v	LBU0845	Ldb0995	LBUL_0902	0	0	0	0	-1.#IND		1	5	0.0017	0.0123	0.1357		1	5	0.0017	0.0123	0.1357		LBU0845	ppaC	manganese-dependent inorganic pyrophosphatase	+	311	863011	863946	5.4		ppaC	3.6.1.1	5.4	DHH	0.437	Oxidative Phosphorylation	C	Ldb0995	Manganese-dependent inorganic pyrophosphatase	LBUL_0902	Inorganic pyrophosphatase/exopolyphosphatase
pro_v	dna_v	pro_v	pro_v	LBU0846	Ldb0996	LBUL_0903	0	1	0	0.0067	0		1	4	0.0016	0.0123	0.1316		1	3	0.0016	0.0057	0.2865		LBU0846	fni	isopentenyl-diphosphate delta-isomerase	-	341	865177	864152	3.1	operon133.2.2	fni	5.3.3.2	3.1	Glu_synthase	0.217	Biosynthesis Of Steroids,H-Glycan Degradation,Terpenoid Biosynthesis	C	Ldb0996	Isopentenyl-diphosphate delta-isomerase	LBUL_0903	Isopentenyl diphosphate isomerase
pro_v	equal	pro_v	pro_v	LBU0847	Ldb0997	LBUL_0904	0	0	0	0	-1.#IND		2	6	0.0025	0.0142	0.1788		2	6	0.0025	0.0142	0.1788		LBU0847	mvaK2	phosphomevalonate kinase	-	360	866270	865188	3.1	operon133.2.1	mvaK2	2.7.4.2	3.1	GHMP_kinases	0.343	Biosynthesis Of Steroids	I	Ldb0997	Phosphomevalonate kinase	LBUL_0904	Phosphomevalonate kinase
dna_v	equal	dna_v	dna_v	LBU0848	Ldb0998	LBUL_0905	0	0	0	0	-1.#IND		0	4	0	0.0122	0		0	4	0	0.0122	0		LBU0848	mvaD	mevalonate diphosphate decarboxylase	-	319	867307	866348	3.1		mvaD	4.1.1.33	3.1	GHMP_kinases	0.303	Biosynthesis Of Steroids	I	Ldb0998	Mevalonate diphosphate decarboxylase	LBUL_0905	Mevalonate pyrophosphate decarboxylase
pro_v	pro_v	pro_v	pro_v	LBU0849	Ldb0999	LBUL_0906	1	1	0.0018	0	1.#INF		1	2	0.0009	0.0049	0.1803		2	3	0.0027	0.0049	0.542		LBU0849	mvk	mevalonate kinase	-	303	868274	867363	3.1		mvk	2.7.1.36	3.1	GHMP_kinases	0.215	Biosynthesis Of Steroids	I	Ldb0999	Mevalonate kinase	LBUL_0906	Mevalonate kinase
pro_v	pro_v	pro_v	pro_v	LBU0850	Ldb1000	LBUL_0907	1	8	0.0005	0.0079	0.0571		2	10	0.0008	0.0087	0.09		1	10	0.0003	0.0069	0.0478		LBU0850	addB	ATP-dependent nuclease B subunit	+	1179	868408	871947	12.1	operon134.4.1	addB		12.1		0.23		L	Ldb1000	ATP-dependent deoxyribonuclease subunit B	LBUL_0907	ATP-dependent nuclease, subunit B
pro_v	pro_v	pro_v	pro_v	LBU0851	Ldb1001	LBUL_0908	8	17	0.0032	0.0103	0.314		8	28	0.003	0.0235	0.1274		8	19	0.003	0.013	0.2302		LBU0851	rexA	ATP-dependent nuclease A subunit	+	1227	871974	875657	12.1	operon134.4.2	rexA	3.6.1.-	12.1	DEAD	0.275		L	Ldb1001	ATP-dependent deoxyribonuclease subunit A	LBUL_0908	ATP-dependent exoDNAse (exonuclease V) beta subunit
pro_v	dna_v	pro_v	pro_v	LBU0852	Ldb1002	LBUL_0909	0	2	0	0.0019	0		3	14	0.0016	0.0124	0.1261		3	12	0.0016	0.0104	0.1497		LBU0852	dinG	ATP-dependent DNA helicase DinG	+	930	875686	878478	12.2	operon134.4.3	dinG	3.6.1.-	12.2	Exonuc_X-T	0.251		K	Ldb1002	ATP-dependent DNA helicase DinG	LBUL_0909	Rad3-related DNA helicase
dna_v	dna_v	dna_v	dna_v	LBU0853	Ldb1003	LBUL_0910	0	2	0	0.0207	0		0	4	0	0.0326	0		0	2	0	0.0117	0		LBU0853	ypmB	conserved hypothetical protein	+	164	878471	878965	15.1	operon134.4.4	ypmB		15.1		0.239		S	Ldb1003	hypothetical protein	LBUL_0910	hypothetical protein
miss		dna_v		LBU0854		LBUL_0911							0	2	0	0.0079	0								LBU0854	asnS1	asparaginyl-tRNA synthetase	+	432	879027	880325	13.1		asnS	6.1.1.22	13.1	tRNA_anti	0.37	Lysine Biosynthesis,Aminoacyl-Trna Biosynthesis	J			LBUL_0911	Aspartyl/asparaginyl-tRNA synthetase
dna_v	dna_v	dna_v	dna_v	LBU0855	Ldb1005	LBUL_0912	0	1	0	0.0043	0		0	3	0	0.013	0		0	3	0	0.0214	0		LBU0855	dnaD	DNA replication protein DnaD	+	204	880449	881063	12.2	operon135.3.1	dnaD		12.2	DnaD	0.222		L	Ldb1005	DNA replication protein DnaD	LBUL_0912	Putative primosome component related protein
pro_v	pro_v	dna_v	pro_v	LBU0856	Ldb1006	LBUL_0913	1	2	0.0025	0.0046	0.5323		0	1	0	0.0046	0		1	1	0.0025	0	1.#INF		LBU0856	nth	endonuclease III	+	209	881085	881714	12.1	operon135.3.2	nth	4.2.99.18	12.1	HhH-GPD	0.265		L	Ldb1006	Endonuclease III	LBUL_0913	Predicted EndoIII-related endonuclease
dna_v	dna_v	dna_v	dna_v	LBU0857	Ldb1007	LBUL_0914	0	2	0	0.0074	0		0	1	0	0.0037	0		0	1	0	0.0037	0		LBU0857		Cof-like hydrolase	+	267	881749	882552	15.4	operon135.3.3			15.4	Hydrolase	0.222		R	Ldb1007	Hydrolase (HAD superfamily)	LBUL_0914	Predicted hydrolase of the HAD superfamily
miss		gap		LBU0858		LBUL_0915							1	3	0.0072	0.0086	0.829	Gap							LBU0858	lipC	putative esterase	-	134	882991	882587	5.8	operon136.2.2	lipC	3.1.1.-	5.8		0.268		E			LBUL_0915	hypothetical protein
miss				LBU0859																					LBU0859		putative esterase	-	109	883338	883009	5.8	operon136.2.1		3.1.1.-	5.8		0.232
pro_v	pro_v	pro_v	pro_v	LBU0860	Ldb1010	LBUL_0917	1	1	0.0015	0	1.#INF		3	7	0.0046	0.0116	0.3976		2	6	0.0031	0.0116	0.2647		LBU0860	ddh	D-specific D-2-hydroxyacid dehydrogenase	-	333	884499	883498	6.7		ddh	1.1.1.28	6.7	AlaDh_PNT_C	0.369		C	Ldb1010	D-isomer specific 2-hydroxyacid dehydrogenase	LBUL_0917	Lactate dehydrogenase related 2-hydroxyacid dehydrogenase
pro_v	pro_v	pro_v	pro_v	LBU0861	Ldb1011	LBUL_0918	1	4	0.0014	0.003	0.4713		2	5	0.0016	0.0068	0.2339		2	5	0.0014	0.0069	0.2041		LBU0861	aph	Dipeptidyl aminopeptidases/acylaminoacyl-peptidases	-	642	886477	884549	13.2		APH	3.4.19.1	13.2	DLH	0.295		E	Ldb1011	Putative acylaminoacyl-peptidase	LBUL_0918	Dipeptidylaminopeptidase/acylaminoacyl-peptidase
gap	dna_v	gap	gap	LBU0862	Ldb1012	LBUL_0919	0	4	0	0.0065	0		0	4	0	0.0051	0	Gap	0	6	0	0.0091	0	Gap	LBU0862	pbpA	penicillin-binding protein 1A	-	770	888936	886624	10.2	operon137.2.2	pbp1A	2.4.1.129	10.2	Podocalyxin	0.263		M	Ldb1012	Penicillin-binding protein 1A	LBUL_0919	Membrane carboxypeptidase
equal	equal	equal	equal	LBU0863	Ldb1013	LBUL_0920	0	0	0	0	-1.#IND		0	0	0	0	-1.#IND		0	0	0	0	-1.#IND		LBU0863	recU	recombination protein RecU	-	210	889555	888923	12.2	operon137.2.1	recU		12.2	RecU	0.251		R	Ldb1013	Recombination protein U	LBUL_0920	Penicillin-binding protein-related factor A, putative recombinase
pro_v	pro_v	pro_v	pro_v	LBU0864	Ldb1014	LBUL_0921	1	2	0.0028	0.005	0.5694		1	2	0.0028	0.0146	0.1943		2	4	0.0057	0.0197	0.2879		LBU0864		conserved hypothetical protein	+	186	889716	890276	15.1				15.1	DUF1273	0.206		S	Ldb1014	hypothetical protein	LBUL_0921	hypothetical protein
dna_v	dna_v	equal	dna_v	LBU0865	Ldb1015	LBUL_0922	0	2	0	0.0121	0		0	0	0	0	-1.#IND		0	2	0	0.0121	0		LBU0865	div	conserved hypothetical protein	+	154	890352	890816	11.1		psi-divIVA		11.1	DivIVA	0.339		D	Ldb1015	hypothetical protein	LBUL_0922	Cell division initiation protein
pro_v	pro_v	dna_v	pro_v	LBU0866	Ldb1016	LBUL_0924	1	4	0.001	0.0111	0.0946		0	3	0	0.0111	0		1	5	0.001	0.0101	0.1037		LBU0866		conserved hypothetical protein	+	374	891333	892457	12.2	operon138.3.1		2.1.1.-	12.2	UPF0020	0.281		L	Ldb1016	Putative DNA methylase	LBUL_0924	Predicted N6-adenine-specific DNA methylase
miss				LBU0867																					LBU0867	cpdA	putative 3,5-cyclic-nucleotide phosphodiesterase	+	324	892467	893441	2.2	operon138.3.2	cpdA	3.1.-.-	2.2	Metallophos	0.2		R
miss		pro_v		LBU0868		LBUL_0926							2	3	0.0304	0.0514	0.5913								LBU0868		hypothetical protein	+	51	893438	893593	15.3	operon138.3.3			15.3		0.244					LBUL_0926	hypothetical protein
pro_v	dna_v	pro_v	pro_v	LBU0869	Ldb1020	LBUL_0928	0	1	0	0.0017	0		1	2	0.0007	0.0017	0.4249		1	1	0.0007	0	1.#INF		LBU0869	fhs	putative formate-tetrahydrofolate ligase	+	562	894198	895886	4.10	operon139.5.1	fhs	6.3.4.3	4.1O	FTHFS	0.302	Glyoxylate And Dicarboxylate Metabolism,One Carbon Pool By Folate	F	Ldb1020	Formate-tetrahydrofolate ligase	LBUL_0928	Formyltetrahydrofolate synthetase
equal	equal	equal	equal	LBU0870	Ldb1021	LBUL_0929	0	0	0	0	-1.#IND		0	0	0	0	-1.#IND		0	0	0	0	-1.#IND		LBU0870	lspA	putative prolipoprotein signal peptidase	+	150	895898	896350	11.4	operon139.5.2	lspA	3.4.23.36	11.4	Peptidase_A8	0.256	Protein Export	M	Ldb1021	Signal peptidase II	LBUL_0929	Lipoprotein signal peptidase
gap	gap	dna_v	gap	LBU0871	Ldb1022	LBUL_0930	0	6	0	0.0224	0	Gap	0	2	0	0.006	0		0	4	0	0.0163	0	Gap	LBU0871	rluD	ribosomal large subunit pseudouridine synthase D	+	304	896352	897266	13.6	operon139.5.3	rluD	4.2.1.70	13.6	S4	0.238		J	Ldb1022	Pseudouridylate synthase	LBUL_0930	Pseudouridylate synthase, 23S RNA-specific
dna_v	dna_v	dna_v	equal	LBU0872	Ldb1023	LBUL_0931	0	1	0	0.0026	0		0	1	0	0.0026	0		0	0	0	0	-1.#IND		LBU0872	carA1	carbamoyl-phosphate synthetase small subunit	+	351	897268	898323	2.4	operon139.5.4	carA	6.3.5.5	2.4	GATase	0.232	Pyrimidine Metabolism,Glutamate Metabolism	E	Ldb1023	Carbamoyl-phosphate synthase, small chain	LBUL_0931	Carbamoylphosphate synthase small subunit
pro_v	pro_v	pro_v	pro_v	LBU0873	Ldb1024	LBUL_0932	3	11	0.0014	0.0082	0.1651		6	13	0.0028	0.0074	0.3875		3	10	0.0015	0.006	0.2474		LBU0873	carB1	carbamoyl-phosphate synthase large subunit	+	1063	898323	901514	2.4	operon139.5.5	carB	6.3.5.5	2.4	Dala_Dala_ligas	0.25		E	Ldb1024	Carbamoyl-phosphate synthase, large chain	LBUL_0932	Carbamoylphosphate synthase large subunit
pro_v	pro_v	pro_v	dna_v	LBU0874	Ldb1025	LBUL_0933	2	4	0.0096	0.0214	0.4502		2	2	0.0096	0	1.#INF		0	2	0	0.0215	0		LBU0874	serB	ACT domain-containing protein	+	93	901608	901889	15.3	operon140.2.1	serB	3.1.3.3	15.3	ACT	0.216		T	Ldb1025	hypothetical protein	LBUL_0933	ACT domain-containing protein
pro_v	pro_v	dna_v	pro_v	LBU0875	Ldb1026	LBUL_0934	1	3	0.0009	0.0043	0.2082		0	1	0	0.0021	0		1	2	0.0009	0.0021	0.4186		LBU0875		conserved hypothetical protein	+	447	901889	903232	15.1	operon140.2.2			15.1	DUF711	0.295		S	Ldb1026	hypothetical protein	LBUL_0934	hypothetical protein
pro_v	pro_v	pro_v	pro_v	LBU0876	Ldb1027	LBUL_0935	2	7	0.0019	0.011	0.169		3	12	0.0025	0.0205	0.1244		3	11	0.0025	0.016	0.1591		LBU0876		conserved hypothetical protein	-	563	904990	903299	11.7				11.7	DUF814	0.344		K	Ldb1027	Putative fibronectin-binding protein	LBUL_0935	Fibronectin-binding protein
miss		pro_v		LBU0877		LBUL_0936							2	7	0.0026	0.0166	0.1577								LBU0877		conserved hypothetical protein	+	293	905190	906071	15.1				15.1	DUF194	0.357		S			LBUL_0936	hypothetical protein
pro_v	pro_v	pro_v	pro_v	LBU0878	Ldb1030	LBUL_0937	2	3	0.0033	0.0037	0.9019		1	1	0.0014	0	1.#INF		4	6	0.005	0.0056	0.8928		LBU0878		conserved hypothetical protein	+	268	906390	907196	10.4				10.4		0.22			Ldb1030	hypothetical protein	LBUL_0937	hypothetical protein
pro_v	pro_v	pro_v	pro_v	LBU0879	Ldb1031	LBUL_0938	1	2	0.0017	0.0061	0.2777		2	4	0.0034	0.0093	0.3643		1	2	0.0017	0.0032	0.5331		LBU0879	yjcD	permeases of the drug/metabolite transporter (DMT) superfamily	-	303	908166	907255	7.8		yjcD		7.8		0.202		R	Ldb1031	Permease	LBUL_0938	permease of the drug/metabolite transporter (DMT) superfamily
miss				LBU0880																					LBU0880		conserved hypothetical protein	-	231	909085	908390	1.6		psi-serA2	1.1.1.95	1.6	2-Hacid_dh_C	0.405	Glycine,Serine And Threonine Metabolism	E
miss				LBU0881																					LBU0881		conserved hypothetical protein	-	163	909566	909075	1.6		psi-serA1	1.1.1.95	1.6	2-Hacid_dh_C	0.251		E
miss				LBU0882																					LBU0882	serC	phosphoserine aminotransferase	-	358	910661	909585	1.6		serC	2.6.1.52	1.6	Aminotran_5	0.281	Glycine,Serine And Threonine Metabolism,Vitamine B6 Metabolism	H
pro_v	pro_v	pro_v	pro_v	LBU0883	Ldb1036	LBUL_0941	1	1	0.0025	0	1.#INF		1	2	0.0019	0.0046	0.4154		2	3	0.0044	0.0045	0.9713		LBU0883	pgmC	phosphoglycerate mutase	+	207	911022	911645	6.9		pgm1	5.4.2.1	6.9	PGAM	0.265		G	Ldb1036	Putative fructose-2,6-bisphosphatase	LBUL_0941	Phosphoglycerate mutase family protein
miss				LBU0884																					LBU0884	ylbB	ABC-type transport system permease protein	-	72	911922	911704	7.1		ylbB		7.1		0.352
pro_v	pro_v	pro_v	pro_v	LBU0885	Ldb1039	LBUL_0943	1	2	0.0015	0.0157	0.0961		3	3	0.0084	0	1.#INF		4	5	0.0099	0.0158	0.629		LBU0885	nfnB	conserved hypothetical protein	-	172	912694	912176	6.5		nfnB	1.-.-.-	6.5	Nitroreductase	0.295		C	Ldb1039	hypothetical protein	LBUL_0943	Nitroreductase
miss				LBU0886																					LBU0886		conserved hypothetical protein	+	117	913144	913497	2.4		psi-pyrB1	2.1.3.2	2.4	OTCace	0.436		F
miss				LBU0887																					LBU0887		conserved hypothetical protein	+	52	913571	913729	2.4		psi-pyrB2	2.1.3.2	2.4	OTCace	0.312		F
miss				LBU0888																					LBU0888		hypothetical protein	-	80	914000	913758	15.3				15.3		0.158
gap	pro_v	gap	gap	LBU0889	Ldb1043	LBUL_0947	3	6	0.0036	0.0079	0.463		13	23	0.0227	0.0214	1.0601	Gap	12	21	0.0219	0.0186	1.1804	Gap	LBU0889	xerC	putative integrase/recombinase	-	358	915157	914081	12.2		xerC		12.2	Phage_integr_N	0.32		L	Ldb1043	Integrase/recombinase	LBUL_0947	Site-specific recombinase XerD
pro_v	pro_v	pro_v	pro_v	LBU0890	Ldb1044	LBUL_0949	7	11	0.01	0.0102	0.9894		4	7	0.0062	0.0049	1.2793		3	6	0.0038	0.0101	0.3744		LBU0890	glxK	glycerate kinase	+	382	915390	916538	6.9		glxK	2.7.1.31	6.9	Gly_kinase	0.155	Glycine,Serine And Threonine Metabolism,Glyoxylate And Dicarboxylate Metabolism,Glycerolipid Metabolism	G	Ldb1044	Glycerate kinase	LBUL_0949	Glycerate kinase
pro_v	pro_v	pro_v	pro_v	LBU0891	Ldb1045	LBUL_0950	1	8	0.0013	0.0207	0.0647		2	6	0.0027	0.017	0.1575		3	10	0.004	0.0207	0.1948		LBU0891		conserved hypothetical protein	+	389	916678	917847	15.3	operon141.2.1			15.3		0.236			Ldb1045	hypothetical protein	LBUL_0950	hypothetical protein
pro_v	pro_v	pro_v	pro_v	LBU0892	Ldb1046	LBUL_0951	2	6	0.0047	0.0296	0.1578		4	7	0.0087	0.0243	0.357		6	13	0.0134	0.0545	0.2457		LBU0892		conserved hypothetical protein	+	192	917872	918450	15.1	operon141.2.2	psi	3.5.2.6	15.1		0.223		R	Ldb1046	hypothetical protein	LBUL_0951	TPR repeat protein
miss	dna_v			LBU0893	Ldb1047		0	1	0.0039	0	1.#INF														LBU0893		hypothetical protein	+	332	918591	919589	15.3				15.3		0.195			Ldb1047	Hypothetical membrane protein
miss				LBU0894																					LBU0894		conserved hypothetical protein	-	186	920554	919994	15.3		psi		15.3		0.395
miss				LBU0895																					LBU0895	hsdR1	type I restriction-modification system restriction subunit	+	318	920886	921842	12.2		psi-hsdR	3.1.21.3	12.2	HSDR_N	0.269		V
miss		pro_v		LBU0896		LBUL_1049							1	1	0.0023	0	1.#INF								LBU0896		conserved hypothetical protein	-	163	922788	922297	10.4	operon142.3.3			10.4		0.211					LBUL_1049	hypothetical protein
miss		pro_v		LBU0897		LBUL_1048							1	3	0.0019	0.0067	0.2896								LBU0897		conserved hypothetical protein	-	272	923599	922781	10.4	operon142.3.2			10.4		0.223					LBUL_1048	hypothetical protein
miss		pro_v		LBU0898		LBUL_1047							2	5	0.0018	0.0069	0.2609								LBU0898		metal-dependent amidase/aminoacylase/carboxypeptidase	-	421	924867	923602	6.2	operon142.3.1	hipO	3.5.1.-	6.2	Peptidase_M20	0.232		R			LBUL_1047	Metal-dependentamidase/aminoacylase/carboxypeptidase
miss				LBU0899																					LBU0899		putative adenosine deaminase	-	340	926134	925112	2.5		add	3.5.4.4	2.5	A_deaminase	0.294		F
miss				LBU0900																					LBU0900		Xanthine/uracil/vitamin C permease	+	445	926309	927646	7.6	operon143.2.1	pbuG	2.4.2.8	7.6	Sulfate_transp	0.224		R
miss				LBU0901																					LBU0901	ade	adenine deaminase	+	593	927666	929447	2.5	operon143.2.2	ade	3.5.4.2	2.5	Amidohydro_1	0.273	Purine Metabolism	F
miss				LBU0902																					LBU0902	pmg	phosphoglycerate mutase family protein	+	124	930318	930692	6.9		psi-pmg	5.4.2.1	6.9	PGAM	0.23	Arginine And Proline Metabolism	G
miss				LBU0903																					LBU0903		conserved hypothetical protein	+	233	931033	931734	15.1				15.1	DUF124	0.236		S
miss				LBU0904																					LBU0904	oppA16	ABC-type oligopeptide transport system substrate-binding protein	-	126	932178	931798	7.2		psi-oppA2		7.2	SBP_bac_5	0.299		E
miss				LBU0905																					LBU0905	oppA17	ABC-type oligopeptide transport system substrate-binding protein	-	341	933200	932175	7.2		psi-oppA1		7.2	SBP_bac_5	0.253		E
miss				LBU0906																					LBU0906	ubiE1	methylase involved in ubiquinone/menaquinone biosynthesis	+	169	934088	934597	4.3		psi-UbiE1	2.1.1.-	4.3	Ubie_methyltran	0.261		H
miss				LBU0907																					LBU0907		hypothetical protein	-	95	934960	934673	7.1		psi-MdlB1		7.1		0.257		V
miss				LBU0908																					LBU0908		conserved hypothetical protein	-	824	937582	935108	2.4				2.4	DUF201	0.403		E
miss				LBU0909																					LBU0909		conserved hypothetical protein	-	267	938542	937739	2.4		psi-carA2	6.3.5.5	2.4	DJ-1_PfpI	0.306		E
miss				LBU0910																					LBU0910		conserved hypothetical protein	-	58	938820	938644	2.4		psi-carA1	6.3.5.5	2.4	CPSase_sm_chain	0.245		E
miss				LBU0911																					LBU0911		conserved hypothetical protein	+	78	939260	939496	9.1		psi-nifL1		9.1	GGDEF	0.212		T
miss				LBU0912																					LBU0912		hypothetical protein	+	51	939493	939648	15.3				15.3		0.385
miss				LBU0913																					LBU0913	norM1	Na+-driven multidrug efflux protein	-	429	940983	939694	7.8		matE		7.8	MatE	0.227		V
miss				LBU0914																					LBU0914	bltR1	MerR family transcriptional regulator	+	143	941077	941508	9.11	operon144.2.1	bltR		9.11	MerR	0.218		K
miss				LBU0915																					LBU0915		hypothetical protein	+	91	941538	941813	15.3	operon144.2.2			15.3		0.236
miss				LBU0916																					LBU0916		putative transcriptional regulator	+	146	942302	942742	9.1		psi-regT	3.6.1.-	9.1		0.201		K
miss				LBU0917																					LBU0917		putative integrase/recombinase	+	188	943152	943718	12.2		psi-xerD1		12.2	Phage_integrase	0.263		L
miss				LBU0918																					LBU0918		hypothetical protein	-	115	944257	943910	13.4		psi-rimI1	2.3.1.-	13.4	Acetyltransf_1	0.208		R
miss				LBU0919																					LBU0919		ABC-type transport system permease protein	+	171	944858	945373	7.1		cylB		7.1		0.223
miss				LBU0920																					LBU0920		conserved hypothetical protein	+	154	945590	946054	15.3		yybC		15.3		0.32
miss				LBU0921																					LBU0921		hypothetical protein	+	164	946093	946587	15.3	operon145.2.1			15.3		0.213
miss				LBU0922																					LBU0922	arsC2	putative arsenate reductase	+	132	946600	946998	11.3	operon145.2.2	arsC	1.20.4.1	11.3	LMWPc	0.227		T
miss				LBU0923																					LBU0923		hypothetical protein	+	108	947212	947538	15.3				15.3		0.246
miss				LBU0924																					LBU0924		ABC-type transport system ATP-binding protein	+	250	947700	948452	7.1	operon146.2.1			7.1	ABC_tran	0.322		V
miss				LBU0925																					LBU0925		ABC-type transport system permease protein	+	624	948475	950349	7.1	operon146.2.2			7.1	FtsX	0.244		M
miss				LBU0926																					LBU0926		conserved hypothetical protein	+	161	951782	952267	6.13		psi-frdC1	1.3.99.1	6.13	Pyr_redox	0.208		C
miss				LBU0927																					LBU0927		conserved hypothetical protein	+	288	952224	953090	6.13		psi-frdC2	1.3.99.1	6.13		0.276
miss				LBU0928																					LBU0928		ribosomal-protein-serine acetyltransferase	-	185	955840	955283	13.4			2.3.1.-	13.4	Acetyltransf_1	0.235		J
miss				LBU0929																					LBU0929		conserved hypothetical protein	-	178	956602	956066	10.2	operon147.2.2	lysA	3.5.1.28	10.2	SLAP	0.277
gap	dna_v	gap	gap	LBU0930	Ldb1104	LBUL_1004	0	6	0	0.0385	0		22	50	0.0798	0.136	0.5869	Gap	22	48	0.0798	0.1317	0.6062	Gap	LBU0930	ppiB	peptidyl-prolyl cis-trans isomerase	-	195	957221	956634	13.3	operon147.2.1	ppiB	5.2.1.8	13.3	Pro_isomerase	0.432	Calcium Signaling Pathway	O	Ldb1104	peptidyl-prolyl cis-trans isomerase (rotamase),cyclophilin type	LBUL_1004	Peptidyl-prolyl cis-trans isomerase (rotamase) - cyclophilin family
miss				LBU0931																					LBU0931	araT2	aromatic amino acid specific aminotransferase	-	393	958501	957320	1.1	operon148.4.4	araT	2.6.1.1	1.1	Cys_Met_Meta_PP	0.246	Cysteine Metabolism,Alkaloid Biosynthesis锟斤拷,Carbon Fixation In Photosyntheticorganisms,Novobiocin Biosynthesis,Phenylalanine Metabolism	E
miss				LBU0932																					LBU0932	dapB	dihydrodipicolinate reductase	-	259	959313	958534	1.2	operon148.4.3	dapB	1.3.1.26	1.2	DapB_N	0.259	Lysine Biosynthesis	E
miss				LBU0933																					LBU0933	dapA	dihydrodipicolinate synthase	-	309	960244	959315	1.2	operon148.4.2	dapA	4.2.1.52	1.2	DHDPS	0.304	Lysine Biosynthesis	E
miss				LBU0934																					LBU0934		N-acetyldiaminopimelate deacetylase	-	384	961421	960267	6.2	operon148.4.1	hipO3	3.5.1.32	6.2	Peptidase_M20	0.287	Lysine Biosynthesis	R
miss				LBU0935																					LBU0935	dapD	2,3,4,5-tetrahydropyridine-2-carboxylate N-succinyltransferase	-	237	962195	961482	1.3		dapD	2.3.1.89	1.3		0.327	Lysine Biosynthesis	E
miss				LBU0936																					LBU0936	thrA	aspartate kinase	+	457	962706	964079	1.2	operon149.2.1	ThrA2	2.7.2.4	1.2	AA_kinase	0.354	Lysine Biosynthesis	E
miss				LBU0937																					LBU0937	dapF	diaminopimelate epimerase	+	328	964081	965067	1.2	operon149.2.2	dapF	5.1.1.7	1.2	DAP_epimerase	0.225	Lysine Biosynthesis	E
miss		pro_v		LBU0938		LBUL_1006							51	129	-1.#IND	-1.#IND	-1.#IND								LBU0938		conserved hypothetical protein	+	108	965276	965602	10.2		ami	3.5.1.28	10.2	SLAP	0.261					LBUL_1006	hypothetical protein
pro_v	dna_v	pro_v	pro_v	LBU0939	Ldb1106	LBUL_1008	0	1	0	0.0049	0		3	5	0.0079	0.0199	0.395		3	4	0.0079	0.0149	0.5269		LBU0939		ribosomal-protein-serine acetyltransferase	+	185	965828	966385	13.4			2.3.1.-	13.4	Acetyltransf_1	0.235		J	Ldb1106	Putative acetyltransferase	LBUL_1008	Acetyltransferase, including N-acetylase of ribosomal protein
miss				LBU0940																					LBU0940		conserved hypothetical protein	-	288	969444	968578	6.13		psi-sdhA2	1.3.99.1	6.13		0.276
miss				LBU0941																					LBU0941		conserved hypothetical protein	-	161	969886	969401	6.13		psi-sdhA1	1.3.99.1	6.13	Pyr_redox	0.208		C
pro_v	pro_v	pro_v	dna_v	LBU0942	Ldb1118	LBUL_1018	1	1	0.0008	0	1.#INF		1	3	0.0008	0.005	0.1688		0	2	0	0.005	0		LBU0942		ABC-type transport system permease protein	-	624	973193	971319	7.1	operon150.2.2			7.1	FtsX	0.244		M	Ldb1118	ABC transporter, permease protein	LBUL_1018	ABC-type antimicrobial peptide transport system, permease component
pro_v	pro_v	pro_v	equal	LBU0943	Ldb1119	LBUL_1019	1	1	0.001	0.0019	0.5598		1	1	0.001	0.0019	0.5598		0	0	0	0	-1.#IND		LBU0943		ABC-type transport system ATP-binding protein	-	250	973968	973216	7.1	operon150.2.1			7.1	ABC_tran	0.322		V	Ldb1119	ABC transporter, ATP-binding protein	LBUL_1019	ABC-type antimicrobial peptide transport system, ATPase component
pro_v	dna_v	pro_v	pro_v	LBU0944	Ldb1120	LBUL_1020	0	1	0	0.0088	0		6	15	0.0442	0.0499	0.8858		1	2	0.0039	0.0088	0.4374		LBU0944		hypothetical protein	-	108	974456	974130	15.3				15.3		0.246			Ldb1120	hypothetical protein	LBUL_1020	hypothetical protein
pro_v	pro_v	dna_v	pro_v	LBU0945	Ldb1121	LBUL_1021	1	1	0.003	0	1.#INF		0	1	0	0.0072	0		1	2	0.003	0.0073	0.409		LBU0945	arsC3	putative arsenate reductase	-	132	975068	974670	11.3	operon151.2.2	arsC	1.20.4.1	11.3	LMWPc	0.227		T	Ldb1121	Putative phosphotyrosine protein phosphatase	LBUL_1021	Protein-tyrosine-phosphatase
pro_v	equal	pro_v	pro_v	LBU0946	Ldb1122	LBUL_1022	0	0	0	0	-1.#IND		2	5	0.0087	0.0116	0.7454		2	5	0.0087	0.0116	0.7454		LBU0946		hypothetical protein	-	164	975575	975081	15.3	operon151.2.1			15.3		0.213			Ldb1122	hypothetical protein	LBUL_1022	hypothetical protein
miss	pro_v			LBU0947	Ldb1123		1	2	0.0043	0.0208	0.2064														LBU0947		conserved hypothetical protein	-	154	976078	975614	15.3		yybC		15.3		0.32			Ldb1123	Hypothetical membrane protein
miss		gap		LBU0948		LBUL_1025							162	378	-1.#IND	-1.#IND	-1.#IND	Gap							LBU0948		ABC-type transport system permease protein	-	171	976810	976295	7.1		cylB		7.1		0.223	ABC Transporters				LBUL_1025	ABC-type multidrug transport system, permease component
miss		pro_v		LBU0949		LBUL_1026							105	252	2.5513	-1.#IND	-1.#IND								LBU0949		hypothetical protein	+	115	977411	977758	13.4		psi-rimI2	2.3.1.-	13.4	Acetyltransf_1	0.208		R			LBUL_1026	ABC-type multidrug transport system, ATPase component
miss				LBU0950																					LBU0950		putative integrase/recombinase	-	188	978516	977950	12.2		psi-xerD2		12.2	Phage_integrase	0.263		L
miss				LBU0951																					LBU0951		putative transcriptional regulator	-	146	979366	978926	9.1		psi-regT	3.6.1.-	9.1		0.201		K
pro_v	equal	pro_v	pro_v	LBU0952	Ldb1131	LBUL_1029	0	0	0	0	-1.#IND		3	3	0.0157	0	1.#INF		3	3	0.0157	0	1.#INF		LBU0952		hypothetical protein	-	91	980130	979855	15.3	operon152.2.2			15.3		0.236			Ldb1131	hypothetical protein	LBUL_1029	hypothetical protein
dna_v	dna_v	dna_v	dna_v	LBU0953	Ldb1132	LBUL_1030	0	1	0	0.0188	0		0	2	0	0.0253	0		0	1	0	0.0064	0		LBU0953	bltR2	MerR family transcriptional regulator	-	143	980591	980160	9.11	operon152.2.1	bltR		9.11	MerR	0.218		K	Ldb1132	Putative transcriptional regulator of multidrug efflux pump gene (MerR family)	LBUL_1030	Predicted transcriptional regulator
gap	gap	pro_v	gap	LBU0954	Ldb1133	LBUL_1031	6	9	0.0071	0.0054	1.316	Gap	7	10	0.0074	0.0065	1.1487		8	11	0.0102	0.0032	3.1679	Gap	LBU0954	norM2	Na+-driven multidrug efflux protein	+	429	980685	981974	7.8		matE		7.8	MatE	0.227		V	Ldb1133	Putative multidrug efflux protein	LBUL_1031	Na+-driven multidrug efflux pump
miss		equal		LBU0955		LBUL_1032							0	0	0	0	-1.#IND								LBU0955		hypothetical protein	-	51	982175	982020	15.3				15.3		0.385					LBUL_1032	hypothetical protein
miss				LBU0956																					LBU0956		conserved hypothetical protein	-	78	982408	982172	9.1		psi-nifL2		9.1	GGDEF	0.212		T
miss				LBU0957																					LBU0957		conserved hypothetical protein	+	58	982848	983024	2.4		psi-carA4	6.3.5.5	2.4	CPSase_sm_chain	0.245		E
miss				LBU0958																					LBU0958		conserved hypothetical protein	+	267	983126	983929	2.4		psi-carA3	6.3.5.5	2.4	DJ-1_PfpI	0.306		E
miss				LBU0959																					LBU0959		conserved hypothetical protein	+	824	984086	986560	2.4				2.4	DUF201	0.403		E
miss				LBU0960																					LBU0960		hypothetical protein	+	94	986711	986995	7.1		psi-MdlB2		7.1		0.253		V
miss				LBU0961																					LBU0961	ubiE2	methylase involved in ubiquinone/menaquinone biosynthesis	-	169	987580	987071	4.3		psi-UbiE2	2.1.1.-	4.3	Ubie_methyltran	0.261		H
miss				LBU0962																					LBU0962	oppA18	ABC-type oligopeptide transport system substrate-binding protein	+	341	988467	989492	7.2		psi-oppA1		7.2	SBP_bac_5	0.253		E
miss				LBU0963																					LBU0963	oppA19	ABC-type oligopeptide transport system substrate-binding protein	+	126	989489	989869	7.2		psi-oppA2		7.2	SBP_bac_5	0.299		E
gap	pro_v	gap	gap	LBU0964	Ldb1059	LBUL_1039	2	8	0.0028	0.0329	0.0848		4	27	0.0103	0.1357	0.0757	Gap	6	29	0.0132	0.144	0.092	Gap	LBU0964		conserved hypothetical protein	-	233	990634	989933	15.1				15.1	DUF124	0.239		S	Ldb1059	hypothetical protein	LBUL_1039	hypothetical protein
miss				LBU0965																					LBU0965	yffB	Rrf2 family protein	-	149	991207	990758	15.2		yffB		15.2	Rrf2	0.265		K
miss				LBU0966																					LBU0966		conserved hypothetical protein	-	61	991519	991334	15.3	operon153.2.2			15.3		0.163
miss				LBU0967																					LBU0967		conserved hypothetical protein	-	96	991794	991504	15.3	operon153.2.1			15.3		0.267
miss				LBU0968																					LBU0968		conserved hypothetical protein	+	354	992157	993221	15.3	operon154.4.1			15.3		0.245	Fructose And Mannose Metabolism
miss		pro_v		LBU0969		LBUL_1058							14	52	0.0131	0.1078	0.1219								LBU0969		conserved hypothetical protein	+	506	993208	994728	15.3	operon154.4.2			15.3		0.256					LBUL_1058	hypothetical protein
miss		pro_v		LBU0970		LBUL_1059							1	10	0.0012	0.0312	0.0379								LBU0970		hypothetical protein	+	323	994716	995687	15.3	operon154.4.3			15.3		0.291					LBUL_1059	hypothetical protein
miss		pro_v		LBU0971		LBUL_1060							17	53	0.0069	0.0283	0.2446								LBU0971	smcA	putative chromosome segregation ATPase	+	1250	995674	999426	12.2	operon154.4.4	smc		12.2		0.291		D			LBUL_1060	Predicted Chromosome segregation ATPase
miss		equal		LBU0972		LBUL_1063							0	0	0	0	-1.#IND								LBU0972		hypothetical protein	-	123	999854	999483	15.3				15.3		0.256					LBUL_1063	hypothetical protein
miss		pro_v		LBU0973		LBUL_1064							2	3	0.0053	0.0148	0.3588								LBU0973		conserved hypothetical protein	-	214	1000828	1000184	15.3				15.3		0.254					LBUL_1064	hypothetical protein
miss				LBU0974																					LBU0974	lysR1	LysR family transcriptional regulator	+	58	1000910	1001086	9.4		lysR		9.4		0.273
miss		pro_v		LBU0975		LBUL_1065							1	3	0.0019	0.0147	0.1268								LBU0975	ylbE	oxidoreductase	+	212	1001181	1001819	6.3		ylbE	1.1.1.-	6.3		0.292		M			LBUL_1065	Predicted nucleoside-diphosphate-sugar epimerase
miss				LBU0976																					LBU0976	lmrA3	ABC-type transport system ATP-binding protein	-	101	1002176	1001871	7.8		psi-lmrA3		7.8	ABC_tran	0.268		V
miss				LBU0977																					LBU0977	lmrA1	ABC-type transport system ATP-binding and permease protein	-	309	1003451	1002522	7.8		psi-lmrA1		7.8	ABC_membrane	0.266		V
miss				LBU0978																					LBU0978	lmrA2	ABC-type transport system ATP-binding and permease protein	-	145	1003989	1003552	7.8		psi-lmrA2		7.8		0.318		V
gap	gap	gap	dna_v	LBU0979	Ldb1147	LBUL_1067	6	13	0.0131	0.0167	0.7826	Gap	6	11	0.0131	0.0104	1.2568	Gap	0	2	0	0.0058	0		LBU0979	serA2	D-isomer specific 2-hydroxyacid dehydrogenase	-	296	1005241	1004351	1.6		serA	1.1.1.95	1.6	AdoHcyase_NAD	0.215	Glycine,Serine And Threonine Metabolism	E	Ldb1147	D-isomer specific 2-hydroxyacid dehydrogenase	LBUL_1067	Lactate dehydrogenase related enzyme
miss		pro_v		LBU0980		LBUL_1068							1	3	0.0025	0.0121	0.2079								LBU0980	marR2	MarR family transcriptional regulator	+	153	1005494	1005955	9.8	operon155.3.1	marR		9.8	MarR	0.267					LBUL_1068	Transcriptional regulator
pro_v	pro_v	dna_v	pro_v	LBU0981	Ldb1149	LBUL_1069	2	6	0.0016	0.0066	0.2398		0	4	0	0.0066	0		2	4	0.0016	0.0033	0.4804		LBU0981		ABC-type transport system ATP-binding and permease protein	+	575	1005955	1007682	7.1	operon155.3.2			7.1	ABC_membrane	0.349	ABC Transporters	V	Ldb1149	ABC transporter, ATP-binding / permease protein	LBUL_1069	ABC-type multidrug transport system, ATPase and permease component
pro_v	pro_v	pro_v	pro_v	LBU0982	Ldb1150	LBUL_1070	3	10	0.0018	0.0145	0.1227		2	5	0.0013	0.0049	0.272		1	5	0.0004	0.0095	0.0458		LBU0982		ABC-type transport system ATP-binding and permease protein	+	585	1007682	1009439	7.1	operon155.3.3			7.1	ABC_membrane	0.3	ABC Transporters	V	Ldb1150	ABC transporter, ATP-binding/permease protein	LBUL_1070	ABC-type multidrug transport system, ATPase and permease component
pro_v	pro_v	pro_v	pro_v	LBU0983	Ldb1151	LBUL_1071	2	2	0.0102	0	1.#INF		1	2	0.0051	0.0096	0.5268		1	2	0.0051	0.0096	0.527		LBU0983		rhodanese-like domain protein	-	102	1009830	1009522	15.2				15.2	Rhodanese	0.212		P	Ldb1151	hypothetical protein	LBUL_1071	Rhodanese-related sulfurtransferase
miss				LBU0984																					LBU0984		conserved hypothetical protein	-	132	1010273	1009875	8.1	operon156.2.2	rnhA	3.1.26.4	8.1	RnaseH	0.272		L
gap	gap	gap	pro_v	LBU0985	Ldb1153	LBUL_1073	7	16	0.0222	0.0369	0.6023	Gap	5	9	0.0137	0.0084	1.6341	Gap	16	30	0.0465	0.0628	0.7406		LBU0985		putative site-specific integrase-resolvase	-	309	1011219	1010290	12.2	operon156.2.1			12.2	Cauli_VI	0.238		L	Ldb1153	hypothetical protein	LBUL_1073	Predicted double-stranded RNA/RNA-DNA hybrid binding protein
miss				LBU0986																					LBU0986		conserved hypothetical protein	-	141	1011859	1011434	8.1		rnhA	3.1.26.4	8.1	RnaseH	0.269		L
pro_v	pro_v	pro_v	pro_v	LBU0987	Ldb1157	LBUL_1076	4	5	0.0248	0.0104	2.3849		2	5	0.0103	0.0311	0.3314		4	6	0.023	0.021	1.0975		LBU0987	ygiG	acetyltransferase	-	91	1013090	1012815	15.2	operon157.2.2	ygiG	2.3.1.-	15.2	Acetyltransf_1	0.268		R	Ldb1157	Putative acetyltransferase	LBUL_1076	Predicted acetyltransferase
pro_v	pro_v	dna_v	pro_v	LBU0988	Ldb1158	LBUL_1077	3	12	0.006	0.0597	0.1005		0	11	0	0.0621	0		3	13	0.006	0.0463	0.1296		LBU0988	gph	putative phosphoglycolate phosphatase	-	239	1013802	1013083	6.12	operon157.2.1	gph	3.1.3.18	6.12	Hydrolase	0.285	Glyoxylate And Dicarboxylate Metabolism	R	Ldb1158	Putative phosphoglycolate phosphatase	LBUL_1077	Predicted phosphatase
miss		pro_v		LBU0989		LBUL_1078							2	2	0.0143	0	1.#INF								LBU0989		hypothetical protein	-	65	1014323	1014126	15.3				15.3		0.191					LBUL_1078	hypothetical protein
gap	gap	gap	gap	LBU0990	Ldb1161	LBUL_1079	5	10	0.017	0.0393	0.4329	Gap	11	23	0.0264	0.0428	0.6167	Gap	4	12	0.0161	0.0526	0.3058	Gap	LBU0990		LytR/AlgR family response regulator	-	246	1015325	1014585	6.7		frdC	1.3.99.1	6.7	LytTR	0.247		K	Ldb1161	hypothetical protein	LBUL_1079	Response regulator of the LytR/AlgR family
miss				LBU0991																					LBU0991		DNA polymerase III, epsilon subunit related 3'-5' exonuclease	-	286	1016309	1015449	12.2		dnaQ	2.7.7.7	12.2	BRCT	0.215		L
pro_v	pro_v	pro_v	pro_v	LBU0992	Ldb1164	LBUL_1082	7	13	0.0123	0.0326	0.3782		6	12	0.0103	0.0327	0.3139		1	1	0.002	0	1.#INF		LBU0992	ydcF	putative inner membrane protein	-	257	1017618	1016845	15.3	operon158.2.2	ydcF		15.3		0.243			Ldb1164	hypothetical protein	LBUL_1082	hypothetical protein
pro_v	pro_v	pro_v	pro_v	LBU0993	Ldb1165	LBUL_1083	5	13	0.0124	0.0622	0.1997		4	11	0.0096	0.057	0.1691		1	6	0.0027	0.0251	0.109		LBU0993	yncA	putative phosphinothricin acetyltransferase	-	190	1018183	1017611	11.8	operon158.2.1	pat	2.3.1.-	11.8	Acetyltransf_1	0.236	Valine,Leucine And Isoleucine Degradation,Limonene And Pinene Degradation,Butanoate Metabolism,Benzoate Degradation Via Coa Ligation,1-And 2 Methylnaphthalene Degradation,Glyceropholipid Metabolism,Phenylalanine Metabolism,Tyrosine Metabolism	M	Ldb1165	Acyltransferase	LBUL_1083	Sortase related acyltransferase
miss				LBU0994																					LBU0994		type II restriction-modification system modification subunit	-	244	1019048	1018314	12.2	operon159.2.2		2.1.1.-	12.2		0.305
miss				LBU0995																					LBU0995		type II restriction-modification system restriction subunit	-	1481	1023493	1019048	12.2	operon159.2.1	sthII	3.1.21.4	12.2		0.278		V
miss		pro_v		LBU0996		LBUL_1085							3	5	0.025	0.0189	1.3219								LBU0996		conserved hypothetical protein	-	75	1023845	1023618	15.3				15.3		0.29					LBUL_1085	hypothetical protein
miss				LBU0997																					LBU0997		hypothetical protein	+	58	1023822	1023998	15.3				15.3		0.251
miss		gap		LBU0998		LBUL_1086							2	7	0.0327	0.0451	0.7263	Gap							LBU0998		conserved hypothetical protein	-	118	1024466	1024110	15.3				15.3		0.252					LBUL_1086	hypothetical protein
pro_v	pro_v	pro_v	pro_v	LBU0999	Ldb1170	LBUL_1088	3	7	0.0047	0.0125	0.3807		4	6	0.0062	0.0062	0.9916		1	5	0.0014	0.0125	0.1121		LBU0999		conserved hypothetical protein	-	282	1025545	1024697	11.8		MccF	3.4.17.13	11.8	Peptidase_U61	0.152		V	Ldb1170	hypothetical protein	LBUL_1088	Microcin C7 resistance MccF related protein
pro_v	pro_v	pro_v	pro_v	LBU1000	Ldb1171	LBUL_1089	6	11	0.0058	0.0099	0.5825		5	10	0.005	0.0099	0.5008		5	7	0.0052	0.0039	1.3281		LBU1000	fmuA	tRNA and rRNA cytosine-C5-methylase	-	474	1027014	1025590	15.2	operon160.3.3	sun		15.2	TRM	0.224		J	Ldb1171	Putative RNA methylase	LBUL_1089	tRNA and rRNA cytosine-C5-methylase
pro_v	pro_v	pro_v	pro_v	LBU1001	Ldb1172	LBUL_1090	1	6	0.0016	0.0296	0.055		3	7	0.004	0.0166	0.2395		2	5	0.0025	0.0186	0.132		LBU1001		conserved hypothetical protein	-	324	1027981	1027007	15.3	operon160.3.2			15.3		0.301			Ldb1172	hypothetical protein	LBUL_1090	hypothetical protein
pro_v	pro_v	pro_v	pro_v	LBU1002	Ldb1173	LBUL_1091	1	3	0.0016	0.0141	0.1116		2	3	0.0037	0.0039	0.9439		1	2	0.0021	0.0102	0.2054		LBU1002		conserved hypothetical protein	-	246	1028721	1027981	15.3	operon160.3.1			15.3		0.257			Ldb1173	hypothetical protein	LBUL_1091	Predicted SAM-dependent methyltransferase
pro_v	pro_v	pro_v	equal	LBU1003	Ldb1174	LBUL_1092	1	1	0.0087	0	1.#INF		1	1	0.0078	0	1.#INF		0	0	0	0	-1.#IND		LBU1003		hypothetical protein	-	65	1029029	1028832	15.3				15.3		0.218			Ldb1174	hypothetical protein	LBUL_1092	hypothetical protein
pro_v	pro_v	pro_v	pro_v	LBU1004	Ldb1175	LBUL_1093	3	6	0.0059	0.0141	0.4144		4	6	0.0078	0.0093	0.8377		1	2	0.0019	0.0046	0.4191		LBU1004	pcp	pyrrolidone-carboxylate peptidase	-	203	1029790	1029179	13.2		pcp	3.4.19.3	13.2	Peptidase_C15	0.234		O	Ldb1175	Pyroglutamyl-peptidase I	LBUL_1093	Pyrrolidone-carboxylate peptidase (N-terminal pyroglutamyl peptidase)
pro_v	pro_v	pro_v	pro_v	LBU1005	Ldb1176	LBUL_1094	2	5	0.0032	0.0164	0.1927		3	9	0.0062	0.0314	0.1988		3	6	0.0062	0.0146	0.4274		LBU1005	ypdC	conserved hypothetical protein	+	250	1029869	1030621	10.4		ypdC		10.4		0.313		S	Ldb1176	hypothetical protein	LBUL_1094	Predicted membrane protein
miss				LBU1006																					LBU1006		conserved hypothetical protein	-	195	1031281	1030694	1.2		psi-metA2	2.3.1.46	1.2	HTS	0.251	Sulfur Metabolism Reduction And Fixation	E
miss				LBU1007																					LBU1007		conserved hypothetical protein	-	82	1031548	1031300	1.2		psi-metA1	2.3.1.46	1.2	HTS	0.3		E
pro_v	pro_v	pro_v	dna_v	LBU1008	Ldb1179	LBUL_1096	1	6	0.0011	0.0121	0.0893		1	4	0.0011	0.0102	0.1068		0	4	0	0.0101	0		LBU1008	gapN	NADP-dependent glyceraldehyde-3-phosphate dehydrogenase	-	482	1033224	1031776	6.9		gapN	1.2.1.9	6.9	Aldedh	0.336	Glutamate Metabolism,Tyrosine Metabolism,Butanoate Metabolism	C	Ldb1179	NADP-dependent glyceraldehyde-3-phosphate dehydrogenase	LBUL_1096	NAD-dependent aldehyde dehydrogenase
dna_v	dna_v	dna_v	equal	LBU1009	Ldb1180	LBUL_1097	0	1	0	0.0018	0		0	1	0	0.0018	0		0	0	0	0	-1.#IND		LBU1009	proWX	ABC-type proline/glycine betaine transport system substrate-binding and permease protein	-	506	1034827	1033307	7.2	operon161.2.2	proWX		7.2	BPD_transp_1	0.239	ABC Transporters	M	Ldb1180	Glycine betaine ABC transporter, substrate binding / permease protein	LBUL_1097	ABC-type proline/glycine betaine transport system, permease and substrate binding protein
pro_v	pro_v	pro_v	pro_v	LBU1010	Ldb1181	LBUL_1098	1	1	0.0017	0	1.#INF		2	2	0.003	0	1.#INF		1	1	0.0013	0	1.#INF		LBU1010	proV	ABC-type proline/glycine betaine transport system ATP-binding protein	-	307	1035754	1034831	7.2	operon161.2.1	proV		7.2	ABC_tran	0.216	ABC Transporters	E	Ldb1181	Glycine betaine ABC transporter, ATP-binding protein	LBUL_1098	ABC-type proline/glycine betaine transport system, ATPase component
pro_v	pro_v	pro_v	dna_v	LBU1011	Ldb1182	LBUL_1099	1	2	0.0025	0.006	0.4252		1	2	0.0025	0.006	0.4252		0	2	0	0.0121	0		LBU1011		Rrf2 family protein	+	153	1036085	1036546	15.2				15.2	Rrf2	0.189		K	Ldb1182	Transcriptional regulator (DeoR family)	LBUL_1099	Predicted transcriptional regulator
miss		gap		LBU1012		LBUL_1100							8	17	0.0316	0.0338	0.9356	Gap							LBU1012		conserved hypothetical protein	+	184	1036835	1037389	15.3			1.-.-.-	15.3		0.295					LBUL_1100	Predicted nucleoside-diphosphate-sugar epimerase
pro_v	pro_v	pro_v	pro_v	LBU1013	Ldb1185	LBUL_1101	2	4	0.003	0.0062	0.482		2	3	0.0026	0.0031	0.8343		2	3	0.003	0.0031	0.9712		LBU1013	htpX2	Zn-dependent protease	-	303	1038369	1037458	13.3		htpX	3.4.24.-	13.3	Peptidase_M48	0.283		O	Ldb1185	Protease	LBUL_1101	Zn-dependent protease with chaperone function
gap	gap	gap	pro_v	LBU1014	Ldb1187	LBUL_1103	25	56	0.0543	0.0856	0.6342	Gap	24	55	0.0525	0.0909	0.5772	Gap	1	5	0.0013	0.0174	0.0753		LBU1014	patB	cystathionine beta-lyase	-	316	1040039	1039089	1.7		psi-patB	2.6.1.-	1.7	Aminotran_1_2	0.292	Selenoamino Acid Metabolism,Sulfur Metabolism Reduction And Fixation	E	Ldb1187	Cystathionine beta-lyase	LBUL_1103	Bifunctional PLP-dependent enzyme with beta-cystathionase and maltose regulon repressor activities
gap	gap	gap	gap	LBU1015	Ldb1189	LBUL_1105	173	387	0.0756	0.0755	1.0018	Gap	39	84	0.0144	0.0206	0.7004	Gap	140	318	0.0621	0.0604	1.0266	Gap	LBU1015	prtB	cell wall-associated serine proteinase	-	1823	1046007	1040536	13.2		scpA	3.4.21.-	13.2	PA	0.267		O	Ldb1189	Proteinase precursor	LBUL_1105	Subtilisin-like serine protease
miss		pro_v		LBU1016		LBUL_1106							8	9	0.0264	0.0066	3.976								LBU1016	yveC	acetyltransferase	-	150	1046911	1046459	13.4		yveC		13.4	Acetyltransf_1	0.241	Histidine Metabolism				LBUL_1106	acetyltransferase
gap	pro_v	gap	pro_v	LBU1017	Ldb1191	LBUL_1107	7	11	0.0396	0.0283	1.3981		2	3	0.0051	0.0136	0.3771	Gap	6	10	0.0358	0.0173	2.0618		LBU1017		hypothetical protein	-	166	1047544	1047044	15.3				15.3		0.287			Ldb1191	hypothetical protein	LBUL_1107	hypothetical protein
gap	gap	pro_v	pro_v	LBU1018	Ldb1193	LBUL_1109	5	8	0.0404	0.0126	3.2155	Gap	3	5	0.0326	0.018	1.8122		80	187	1.6239	-1.#IND	-1.#IND		LBU1018	apl	conserved hypothetical protein	+	92	1048048	1048326	15.3		ApL	3.1.3.1	15.3		0.244			Ldb1193	hypothetical protein	LBUL_1109	hypothetical protein
pro_v	pro_v	pro_v	pro_v	LBU1019	Ldb1194	LBUL_1110	3	4	0.0045	0.007	0.6482		1	3	0.0015	0.0058	0.2625		2	5	0.003	0.0127	0.2375		LBU1019	asnA	aspartate-ammonia ligase	+	338	1048630	1049646	1.2		asnA	6.3.1.1	1.2	AsnA	0.388	Alanine And Aspartate Metabolism,Nitrogen Metabolism Reduction And Fixation	E	Ldb1194	Aspartate-ammonia ligase	LBUL_1110	Asparagine synthetase A
miss	pro_v		dna_v	LBU1020	Ldb1004	LBUL_1111	1	4	0.0009	0.0066	0.1348								0	5	0	0.0181	0		LBU1020	asnS2	asparaginyl-tRNA synthetase	+	432	1049722	1051020	13.1		asnS	6.1.1.22	13.1	tRNA_anti	0.368	Alanine And Aspartate Metabolism,Aminoacyl-Trna Biosynthesis	J	Ldb1004	Asparaginyl-tRNA synthetase	LBUL_1111	Aspartyl/asparaginyl-tRNA synthetase
miss		gap		LBU1021		LBUL_1112							11	23	0.0185	0.033	0.5618	Gap							LBU1021		transposase	-	399	1052272	1051073	14.4		ISP1		14.4	Transposase_12	0.288		L			LBUL_1112	Transposase
miss				LBU1022																					LBU1022		transposase	-	349	1053563	1052514	14.4		Tra8		14.4	rve	0.256		L
miss	pro_v	pro_v		LBU1023	Ldb1934	LBUL_1824	1	3	0.0009	0.0045	0.2089		3	5	0.0035	0.0086	0.4112								LBU1023		transposase	-	407	1055109	1053886	14.4				14.4	Transposase_20	0.29		L	Ldb1934	Transposase	LBUL_1824	Transposase
miss				LBU1024																					LBU1024	lacR2	lac repressor	-	211	1056157	1055522	9.3	operon162.2.2	galR		9.3	Peripla_BP_1	0.294	Pyrimidine Metabolism, Reductive Carboxylate Cycle In Photosynthetic Bacteria	K
miss				LBU1025																					LBU1025	lacR1	lac repressor	-	99	1056468	1056169	9.3	operon162.2.1	galR		9.3		0.276		K
pro_v	pro_v	pro_v	dna_v	LBU1026	Ldb1201	LBUL_1114	3	10	0.0013	0.0065	0.1999		3	3	0.0013	0	1.#INF		0	7	0	0.0065	0		LBU1026	lacZ	beta-galactosidase	-	1008	1059587	1056561	6.12	operon163.2.2	lacZ	3.2.1.23	6.12	Glyco_hydro_2	0.266	Galactose Metabolism,Glycosphingolipid Metabolism,Glycerolipid Metabolism,Glycosaminoglycan Degradation	G	Ldb1201	Beta-galactosidase	LBUL_1114	Beta-galactosidase
pro_v	pro_v	pro_v	pro_v	LBU1027	Ldb1202	LBUL_1115	4	8	0.0031	0.0059	0.5279		3	7	0.0025	0.0059	0.4203		3	7	0.0023	0.006	0.3869		LBU1027	lacS	lactose permease	-	627	1061474	1059591	7.4	operon163.2.1	lacS	2.7.1.69	7.4	PTS_EIIA_1	0.302		G	Ldb1202	Lactose permease	LBUL_1115	Na+/xyloside symporter related transporter
miss				LBU1028																					LBU1028		transposase	+	407	1062090	1063313	14.4				14.4	Transposase_20	0.285		L
miss				LBU1029																					LBU1029		transposase	-	245	1064172	1063435	14.4				14.4		0.28
miss				LBU1030		LBUL_1121							23	48	0.1054	0.1022	1.0316								LBU1030	lacA	galactoside-O-acetyltransferase	-	164	1065412	1064918	6.12		yncA	2.3.1.-	6.12		0.244		R			LBUL_1121	Galactoside O-acetyltransferase
miss				LBU1031																					LBU1031		conserved hypothetical protein	-	103	1065887	1065576	15.1		psi		15.1	DUF915	0.288		R
pro_v	dna_v	pro_v	pro_v	LBU1032	Ldb1214	LBUL_1123	0	2	0	0.0119	0		2	6	0.0033	0.0187	0.1752		2	6	0.0033	0.0137	0.2389		LBU1032	xerD2	site-specific recombinase	+	278	1066067	1066903	12.2		xerD		12.2	Phage_integr_N	0.264			Ldb1214	hypothetical protein	LBUL_1123	Site-specific recombinase XerD
dna_v	dna_v	equal	dna_v	LBU1033	Ldb1215	LBUL_1124	0	1	0	0.0052	0		0	0	0	0	-1.#IND		0	1	0	0.0052	0		LBU1033	lepB	signal peptidase I	+	188	1066946	1067512	11.4		lepB	3.4.21.89	11.4	Peptidase_S26	0.397	Protein Export	U	Ldb1215	signal peptidase I	LBUL_1124	Signal peptidase I
equal	equal	equal	equal	LBU1034	Ldb1216	LBUL_1125	0	0	0	0	-1.#IND		0	0	0	0	-1.#IND		0	0	0	0	-1.#IND		LBU1034		conserved hypothetical protein	+	61	1067582	1067767	15.3				15.3		0.212			Ldb1216	hypothetical protein	LBUL_1125	hypothetical protein
miss				LBU1035																					LBU1035		transposase	+	407	1068361	1069584	14.4				14.4	Transposase_20	0.291		L
pro_v	pro_v	pro_v	pro_v	LBU1036	Ldb1217	LBUL_1126	3	10	0.0041	0.0177	0.2299		2	15	0.0022	0.0348	0.0629		2	15	0.0019	0.0382	0.0493		LBU1036	pepT2	peptidase T	-	412	1071055	1069817	13.2		pepT	3.4.11.-	13.2	Peptidase_M20	0.365	Glutathione Metabolism	E	Ldb1217	Aminotripeptidase (peptidase T)	LBUL_1126	tripeptidase
pro_v	pro_v	pro_v	dna_v	LBU1037	Ldb1218	LBUL_1127	2	13	0.0034	0.0477	0.0709		2	13	0.0034	0.0477	0.071		0	8	0	0.0415	0		LBU1037		conserved hypothetical protein	-	265	1071896	1071099	15.1	operon164.2.2			15.1	NIF3	0.317		S	Ldb1218	hypothetical protein	LBUL_1127	hypothetical protein
pro_v	pro_v	pro_v	pro_v	LBU1038	Ldb1219	LBUL_1128	2	8	0.0046	0.036	0.1267		2	8	0.004	0.0306	0.1305		2	8	0.004	0.0304	0.1312		LBU1038		conserved hypothetical protein	-	230	1072581	1071889	15.2	operon164.2.1			15.2	DUF633	0.289		R	Ldb1219	hypothetical protein	LBUL_1128	Predicted SAM-dependent methyltransferase
pro_v	pro_v	pro_v	pro_v	LBU1039	Ldb1220	LBUL_1129	2	2	0.0074	0	1.#INF		2	4	0.0074	0.0124	0.5948		4	6	0.0148	0.0124	1.1985		LBU1039		NUDIX family hydrolase	+	146	1072725	1073165	12.2	operon165.2.1	mutT	3.6.1.-	12.2	NUDIX	0.236		F	Ldb1220	hypothetical protein	LBUL_1129	NUDIX family hydrolase
miss	gap			LBU1040	Ldb1221		8	17	0.0148	0.0422	0.3517	Gap													LBU1040	enlA	putative peptidase M23	+	275	1073165	1073992	13.2	operon165.2.2	enlA	3.4.24.-	13.2	Peptidase_M37	0.301			Ldb1221	hypothetical protein
miss		gap		LBU1041		LBUL_1132							8	16	0.02	0.0529	0.3786	Gap							LBU1041	ogt	methylated DNA-protein cysteine methyltransferase	-	241	1074763	1074038	12.2		ogt	2.1.1.63	12.2	Methyltransf_1	0.261		L			LBUL_1132	Methylated DNA-protein cysteine methyltransferase
miss		pro_v		LBU1042		LBUL_1133							14	31	0.4358	0.2295	1.899								LBU1042	adaA	methylphosphotriester-DNA alkyltransferase	-	113	1075131	1074790	12.2		psi-adaA	2.1.1.63	12.2	Ada_Zn_binding	0.209		F			LBUL_1133	hypothetical protein
miss	pro_v			LBU1043	Ldb1987		6	15	0.0197	0.0566	0.3483														LBU1043		conserved hypothetical protein	-	179	1076050	1075511	14.4		psi-		14.4		0.268			Ldb1987	Putative transposase
miss	pro_v			LBU1044	Ldb1226		3	14	0.0129	0.1359	0.095														LBU1044		hypothetical protein	-	110	1076509	1076177	15.3				15.3		0.26			Ldb1226	hypothetical protein
miss				LBU1045																					LBU1045	hsdR2	type I restriction-modification system restriction subunit	-	600	1078429	1076627	12.2		psi-hsdR2	3.1.21.3	12.2		0.303		V
miss				LBU1046																					LBU1046		conserved hypothetical protein	-	182	1079748	1079200	12.2		psi-hsdR1	3.1.21.3	12.2	HSDR_N	0.291		V
miss				LBU1047																					LBU1047		putative integrase	-	323	1081910	1080939	12.2		xerC		12.2	Phage_integrase	0.199		L
miss				LBU1048																					LBU1048	hsdM1	type I restriction-modification system modification subunit	-	376	1084631	1083501	12.2		psi-hsdM	2.1.1.72	12.2	N6_Mtase	0.331		V
miss				LBU1049																					LBU1049	hsdM2	type I restriction-modification system modification subunit	-	479	1086244	1084805	12.2		hsdM	2.1.1.72	12.2	N6_Mtase	0.219		V
miss				LBU1050																					LBU1050	hsdS	type I restriction-modification system specificity subunit	-	187	1086800	1086237	12.2		psi-hsdS	3.1.21.3	12.2	Methylase_S	0.261
miss				LBU1051																					LBU1051		conserved hypothetical protein	-	262	1087930	1087142	15.3	operon166.2.2			15.3		0.227
miss				LBU1052																					LBU1052		hypothetical protein	-	291	1088798	1087923	15.3	operon166.2.1			15.3		0.23
miss				LBU1053																					LBU1053		hypothetical protein	-	333	1090231	1089230	15.3				15.3		0.218
miss				LBU1054																					LBU1054		hypothetical protein	-	299	1092010	1091111	15.3				15.3		0.228	Bile Acid Biosynthesis
miss				LBU1055																					LBU1055		DNA helicase	-	709	1098163	1096034	12.2				12.2	UvrD-helicase	0.255		L
dna_v	dna_v	dna_v	dna_v	LBU1056	Ldb1234	LBUL_1153	0	1	0	0.0433	0		0	5	0	0.1196	0		0	4	0	0.0734	0		LBU1056		hypothetical protein	-	59	1098542	1098363	15.3				15.3		0.221			Ldb1234	hypothetical protein	LBUL_1153	hypothetical protein
miss				LBU1057																					LBU1057		conserved hypothetical protein	+	137	1098748	1099161	14.4		psi-tra3		14.4	Transposase_11	0.266
gap	gap	pro_v	pro_v	LBU1058	Ldb1239	LBUL_1157	5	12	0.0035	0.0079	0.4433	Gap	12	28	0.0124	0.0112	1.1053		21	44	0.0203	0.0162	1.2535		LBU1058	copB	copper-transporting ATPase	-	764	1102131	1099837	7.5		copB	3.6.3.4	7.5	Hydrolase	0.251		P	Ldb1239	Cation transporting P-type ATPase (probable copper transporter)	LBUL_1157	Cation transport ATPase
miss		pro_v		LBU1059		LBUL_1846							6	12	0.0064	0.0178	0.3579								LBU1059		transposase	+	407	1103525	1104748	14.4				14.4	Transposase_20	0.284		L			LBUL_1846	Transposase
miss				LBU1060																					LBU1060		conserved hypothetical protein	+	89	1105292	1105561	6.12		psi-bglB1	3.2.1.86	6.12	Glyco_hydro_1	0.253		G
miss				LBU1061																					LBU1061		conserved hypothetical protein	+	73	1105579	1105800	6.12		psi-bglB2	3.2.1.86	6.12	Glyco_hydro_1	0.37	Glycolysis	G
pro_v	dna_v	pro_v	pro_v	LBU1062	Ldb1245	LBUL_1163	0	1	0	0.0024	0		2	3	0.0034	0	1.#INF		2	4	0.0034	0.0024	1.4202		LBU1062	rpoD1	DNA-directed RNA polymerase sigma subunit	-	378	1107179	1106043	8.2		rpoD		8.2	Sigma70_r4	0.343		K	Ldb1245	RNA polymerase sigma factor	LBUL_1163	DNA-directed RNA polymerase, sigma subunit (sigma70/sigma32)
miss				LBU1063																					LBU1063	rpoD2	DNA-directed RNA polymerase sigma subunit	-	373	1108336	1107215	8.2		rpoD		8.2	Sigma70_r1_2	0.271		K
pro_v	pro_v	pro_v	pro_v	LBU1064	Ldb1246	LBUL_1164	20	80	0.0419	0.1838	0.2282		20	84	0.0439	0.1954	0.2245		4	10	0.0075	0.0136	0.5499		LBU1064	rpoD3	DNA-directed RNA polymerase sigma subunit	-	372	1109496	1108378	8.2	operon167.4.4	rpoD		8.2	Sigma70_r1_2	0.331		K	Ldb1246	RNA polymerase sigma factor RpoD (Sigma-A)	LBUL_1164	DNA-directed RNA polymerase, sigma subunit (sigma70/sigma32)
pro_v	pro_v	pro_v	pro_v	LBU1065	Ldb1247	LBUL_1165	3	6	0.0024	0.0045	0.5237		1	7	0.0009	0.009	0.0952		2	5	0.0015	0.0045	0.3319		LBU1065	dnaG	DNA primase	-	612	1111306	1109468	12.2	operon167.4.3	dnaG	2.7.7.-	12.2	Toprim	0.274		L	Ldb1247	DNA primase	LBUL_1165	DNA primase
pro_v	pro_v	pro_v	pro_v	LBU1066	Ldb1248	LBUL_1166	4	5	0.0024	0.0014	1.7756		1	7	0.0006	0.0103	0.0546		5	10	0.003	0.009	0.3355		LBU1066	glyS	putative glycyl-tRNA synthetase beta subunit	-	688	1113404	1111338	13.1	operon167.4.2	glyS	6.1.1.14	13.1	tRNA_synt_2f	0.377	Glycine,Serine And Threonine Metabolism,Aminoacyl-Trna Biosynthesis	J	Ldb1248	Glycyl-tRNA synthetase, beta subunit	LBUL_1166	Glycyl-tRNA synthetase, beta subunit
pro_v	dna_v	pro_v	pro_v	LBU1067	Ldb1249	LBUL_1167	0	3	0	0.0142	0		1	4	0.0017	0.0142	0.1196		1	1	0.0017	0	1.#INF		LBU1067	glyQ	glycyl-tRNA synthetase alpha subunit	-	303	1114308	1113397	13.1	operon167.4.1	glyQ	6.1.1.14	13.1	tRNA_synt_2e	0.378	Glycine,Serine And Threonine Metabolism, Aminoacyl-Trna Biosynthesis	J	Ldb1249	Glycyl-tRNA synthetase, alpha subunit	LBUL_1167	Glycyl-tRNA synthetase, alpha subunit
pro_v	pro_v	pro_v	pro_v	LBU1068	Ldb1250	LBUL_1168	2	4	0.0043	0.0072	0.5965		1	2	0.0021	0.0036	0.5989		1	2	0.0021	0.0036	0.5972		LBU1068	recO	DNA repair protein RecO	-	249	1115322	1114573	12.2	operon168.5.5	recO		12.2	RecO	0.18		L	Ldb1250	DNA repair protein RecO (Recombination protein O)	LBUL_1168	Recombinational DNA repair protein RecO
dna_v	dna_v	dna_v	dna_v	LBU1069	Ldb1251	LBUL_1169	0	4	0	0.0178	0		0	2	0	0.0063	0		0	2	0	0.0114	0		LBU1069	era	GTP-binding protein Era	-	301	1116227	1115322	9.13	operon168.5.4	era		9.13	AIG1	0.403		R	Ldb1251	GTP-binding protein	LBUL_1169	GTPase
equal	equal	equal	equal	LBU1070	Ldb1252	LBUL_1170	0	0	0	0	-1.#IND		0	0	0	0	-1.#IND		0	0	0	0	-1.#IND		LBU1070	cdd	cytidine deaminase	-	139	1116630	1116211	2.5	operon168.5.3	cdd	3.5.4.5	2.5	dCMP_cyt_deam	0.259	Pyrimidine Metabolism	F	Ldb1252	Cytidine deaminase	LBUL_1170	Cytidine deaminase
pro_v	equal	pro_v	pro_v	LBU1071	Ldb1253	LBUL_1171	0	0	0	0	-1.#IND		1	5	0.0022	0.0347	0.0621		1	5	0.0022	0.0347	0.0621		LBU1071		conserved hypothetical protein	-	174	1117156	1116632	15.2	operon168.5.2			15.2	UPF0054	0.31		R	Ldb1253	hypothetical protein	LBUL_1171	Predicted metal-dependent hydrolase
pro_v	pro_v	pro_v	pro_v	LBU1072	Ldb1254	LBUL_1172	3	5	0.0042	0.0098	0.4243		3	8	0.0038	0.0187	0.2019		2	5	0.0029	0.0088	0.3318		LBU1072	phoH	PhoH family protein	-	354	1118220	1117156	14.1	operon168.5.1	phoH		14.1	PhoH	0.257		T	Ldb1254	PhoH homologue	LBUL_1172	Phosphate starvation-inducible protein PhoH, predicted ATPase
dna_v	dna_v	equal	dna_v	LBU1073	Ldb1255	LBUL_1173	0	1	0	0.0166	0		0	0	0	0	-1.#IND		0	1	0	0.0166	0		LBU1073	rpsU	30S ribosomal protein S21	-	58	1118433	1118257	13.4		rpsU		13.4	Ribosomal_S21	0.465	Ribosome		Ldb1255	30S ribosomal protein S21	LBUL_1173	Ribosomal protein S21
pro_v	dna_v	pro_v	pro_v	LBU1074	Ldb1256	LBUL_1174	0	1	0	0.0033	0		1	1	0.0014	0	1.#INF		1	2	0.0014	0.0033	0.4111		LBU1074		conserved hypothetical protein	+	285	1118603	1119460	15.1				15.1	DUF299	0.384	Peptidoglycan Biosynthesis	S	Ldb1256	hypothetical protein	LBUL_1174	hypothetical protein
pro_v	pro_v	pro_v	pro_v	LBU1075	Ldb1257	LBUL_1175	1	1	0.0036	0.0063	0.5777		2	2	0.0089	0.0063	1.4229		1	1	0.0053	0	1.#INF		LBU1075		hypothetical protein	-	73	1119741	1119520	15.3				15.3		0.323			Ldb1257	hypothetical protein	LBUL_1175	hypothetical protein
pro_v	pro_v	pro_v	pro_v	LBU1076	Ldb1258	LBUL_1176	2	5	0.0035	0.0146	0.2376		1	4	0.0013	0.0146	0.0909		3	7	0.0048	0.0134	0.3569		LBU1076		conserved hypothetical protein	-	294	1120742	1119858	15.1				15.1	DUF161	0.325		S	Ldb1258	hypothetical protein	LBUL_1176	hypothetical protein
miss		pro_v		LBU1077		LBUL_1178							1	1	0.0039	0.0073	0.5362								LBU1077		hypothetical protein	-	66	1122088	1121888	15.3				15.3		0.178					LBUL_1178	hypothetical protein
miss				LBU1078																					LBU1078		conserved hypothetical protein	-	103	1122408	1122097	11.4		psi-secY		11.4		0.218		U
pro_v	pro_v	pro_v	pro_v	LBU1079	Ldb1263	LBUL_1180	1	1	0.001	0	1.#INF		2	3	0.0023	0.0024	0.9524		1	2	0.0013	0.0024	0.5388		LBU1079	aspC2	aspartate/tyrosine/aromatic aminotransferase	-	394	1123835	1122651	1.1		aspC	2.6.1.1	1.1	Cys_Met_Meta_PP	0.358	Glutamate Metabolism,Tyrosine Metabolism,Arginine And Proline Metabolism,Lysine Biosynthesis	E	Ldb1263	Aromatic amino acid aminotransferase	LBUL_1180	Aspartate/tyrosine/aromatic aminotransferase
miss		pro_v		LBU1080		LBUL_1181							2	4	0.0021	0.0043	0.4819								LBU1080		diaminopimelate decarboxylase	-	436	1125327	1124017	1.2		lysA	4.1.1.20	1.2	Orn_DAP_Arg_deC	0.237	Lysine Biosynthesis	E			LBUL_1181	Diaminopimelate decarboxylase
gap	gap	pro_v	pro_v	LBU1081	Ldb1266	LBUL_1183	113	266	1.#INF	-1.#INF	-1.#IND	Gap	33	76	2.7903	-1.#IND	-1.#IND		1	1	0.0073	0.0121	0.6027		LBU1081		hypothetical protein	+	126	1125630	1126010	15.3				15.3		0.214			Ldb1266	hypothetical protein	LBUL_1183	hypothetical protein
pro_v	equal	pro_v	pro_v	LBU1082	Ldb1268	LBUL_1185	0	0	0	0	-1.#IND		2	2	0.0022	0.0016	1.3233		2	2	0.0022	0.0016	1.3233		LBU1082	lacX	aldose epimerase family protein	-	298	1127110	1126214	6.9		lacX		6.9	Aldose_epim	0.314	Glycolysis	G	Ldb1268	Putative mutarotase	LBUL_1185	Galactose mutarotase related enzyme
pro_v	pro_v	pro_v	pro_v	LBU1083	Ldb1269	LBUL_1186	1	5	0.002	0.0089	0.2197		1	5	0.002	0.0089	0.2194		2	2	0.0022	0	1.#INF		LBU1083	hslU	ATP-dependent protease HslVU ATPase subunit	-	464	1128586	1127192	14.1	operon169.2.2	hslU		14.1	AAA	0.338		O	Ldb1269	ATP-dependent protease HslVU (ClpYQ), ATPase subunit	LBUL_1186	ATP-dependent protease HslVU, ATPase subunit
dna_v	dna_v	equal	dna_v	LBU1084	Ldb1270	LBUL_1187	0	1	0	0.012	0		0	0	0	0	-1.#IND		0	1	0	0.012	0		LBU1084	hslV	ATP-dependent protease HslVU peptidase subunit	-	177	1129122	1128589	13.2	operon169.2.1	hslV	3.4.99.-	13.2	Proteasome	0.224		O	Ldb1270	ATP-dependent protease HslVU (ClpYQ), peptidasesubunit	LBUL_1187	ATP-dependent protease HslVU, peptidase subunit
pro_v	pro_v	pro_v	dna_v	LBU1085	Ldb1271	LBUL_1188	1	4	0.0018	0.0138	0.1301		1	5	0.0018	0.017	0.1058		0	3	0	0.0093	0		LBU1085	xerD3	site-specific recombinase	-	295	1130118	1129231	12.2	operon170.2.2	xerD		12.2	Phage_integr_N	0.204		L	Ldb1271	Site-specific recombinase	LBUL_1188	Integrase
pro_v	pro_v	pro_v	pro_v	LBU1086	Ldb1272	LBUL_1189	1	8	0.0009	0.0265	0.0339		2	7	0.0017	0.0176	0.0993		1	6	0.0021	0.0143	0.145		LBU1086	gid	glucose-inhibited division protein	-	439	1131437	1130118	11.1	operon170.2.1	gid		11.1	Pyr_redox	0.316		J	Ldb1272	Glucose inhibited division protein	LBUL_1189	tRNA uridine 5-carboxymethylaminomethyl modification FAD-utilizing enzyme
gap	pro_v	gap	gap	LBU1087	Ldb1273	LBUL_1190	5	11	0.0034	0.0083	0.4155		5	14	0.0036	0.0122	0.2942	Gap	2	7	0.0013	0.0065	0.1927	Gap	LBU1087	topA	putative DNA topoisomerase I	-	727	1133752	1131569	12.2		topA	5.99.1.2	12.2	zf-C4_Topoisom	0.338		L	Ldb1273	DNA topoisomerase I	LBUL_1190	DNA topoisomerase I, TopA
miss				LBU1088																					LBU1088		transposase	-	455	1135214	1133847	14.4				14.4	Transposase_12	0.254		L
pro_v	pro_v	pro_v	pro_v	LBU1089	Ldb1274	LBUL_1191	2	3	0.0033	0.0032	1.0451		1	2	0.0014	0.0032	0.443		3	3	0.0048	0	1.#INF		LBU1089	smf	Smf family DNA processing protein	-	279	1136234	1135395	11.5		dprA		11.5	SMF	0.213		L	Ldb1274	DNA processing protein	LBUL_1191	Rossmann fold nucleotide-binding protein for DNA uptake
pro_v	pro_v	pro_v	pro_v	LBU1090	Ldb1275	LBUL_1192	1	2	0.0021	0.0036	0.5779		2	7	0.0041	0.023	0.1794		1	5	0.0021	0.0194	0.1064		LBU1090	rnhB	ribonuclease HII	-	256	1137102	1136332	8.1	operon171.2.2	rnhB	3.1.26.4	8.1	RNase_HII	0.244		L	Ldb1275	Ribonuclease HII	LBUL_1192	Ribonuclease HII
pro_v	pro_v	pro_v	dna_v	LBU1091	Ldb1276	LBUL_1193	1	3	0.0018	0.0116	0.158		1	3	0.0018	0.0066	0.2787		0	2	0	0.0116	0		LBU1091		GTP-binding protein	-	285	1137949	1137092	9.13	operon171.2.1			9.13	FeoB	0.305		R	Ldb1276	Putative GTP-binding protein	LBUL_1193	Predicted GTPase
equal	equal	equal	equal	LBU1092	Ldb1277	LBUL_1194	0	0	0	0	-1.#IND		0	0	0	0	-1.#IND		0	0	0	0	-1.#IND		LBU1092		conserved hypothetical protein	-	76	1138254	1138024	15.1	operon172.2.2			15.1	DUF1250	0.233		S	Ldb1277	hypothetical protein	LBUL_1194	hypothetical protein
pro_v	pro_v	pro_v	dna_v	LBU1093	Ldb1278	LBUL_1195	1	2	0.0018	0.0034	0.5333		1	3	0.0018	0.0114	0.1603		0	1	0	0.008	0		LBU1093		conserved hypothetical protein	-	286	1139118	1138258	9.1	operon172.2.1			9.1	DUF194	0.226		S	Ldb1278	hypothetical protein	LBUL_1195	hypothetical protein
pro_v	pro_v	pro_v	pro_v	LBU1094	Ldb1279	LBUL_1196	3	4	0.007	0.0092	0.7587		2	4	0.0047	0.0137	0.341		1	2	0.0023	0.0044	0.5277		LBU1094	hly	hemolysin III	+	220	1139237	1139899	11.2		hly		11.2	UPF0073	0.209		R	Ldb1279	Hemolysin-like protein	LBUL_1196	Predicted membrane protein, hemolysin III related protein
pro_v	dna_v	pro_v	pro_v	LBU1095	Ldb1280	LBUL_1197	0	2	0.0011	0.0026	0.4314		1	3	0.0022	0.0026	0.8631		1	1	0.001	0	1.#INF		LBU1095	papS	polynucleotide adenylyltransferase	-	351	1140980	1139925	8.3		papS	2.7.7.19	8.3	PolyA_pol	0.231		J	Ldb1280	tRNA nucleotidyltransferase	LBUL_1197	tRNA nucleotidyltransferase/poly(A) polymerase
pro_v	pro_v	pro_v	pro_v	LBU1096	Ldb1281	LBUL_1198	2	4	0.0026	0.0062	0.4214		1	2	0.0013	0.0031	0.4241		1	2	0.0013	0.0031	0.4244		LBU1096		conserved hypothetical protein	+	299	1141196	1142095	15.1				15.1	DUF161	0.215		S	Ldb1281	hypothetical protein	LBUL_1198	hypothetical protein
pro_v	pro_v	pro_v	pro_v	LBU1097	Ldb1283	LBUL_1199	6	14	0.0567	0.0816	0.6955		13	33	0.0823	0.1	0.8231		6	14	0.0567	0.0816	0.6955		LBU1097		hypothetical protein	-	164	1142630	1142136	15.3				15.3		0.209			Ldb1283	hypothetical protein	LBUL_1199	hypothetical protein
pro_v	pro_v	equal	pro_v	LBU1098	Ldb1286	LBUL_1201	1	1	0.0086	0	1.#INF		0	0	0	0	-1.#IND		1	1	0.0086	0	1.#INF		LBU1098		hypothetical protein	-	63	1143125	1142934	15.3	operon173.2.2			15.3		0.176			Ldb1286	hypothetical protein	LBUL_1201	hypothetical protein
pro_v	pro_v	pro_v	pro_v	LBU1099	Ldb1287	LBUL_1202	1	1	0.0053	0	1.#INF		1	1	0.0057	0	1.#INF		2	2	0.0114	0	1.#INF		LBU1099		hypothetical protein	-	97	1143449	1143156	15.3	operon173.2.1			15.3		0.225			Ldb1287	hypothetical protein	LBUL_1202	hypothetical protein
pro_v	pro_v	pro_v	pro_v	LBU1100	Ldb1288	LBUL_1203	5	8	0.0036	0.0075	0.473		4	9	0.0031	0.0099	0.3153		5	11	0.0036	0.0102	0.3479		LBU1100		ABC-type transport system ATP-binding and permease protein	-	590	1145373	1143601	7.1	operon174.2.2			7.1	ABC_tran	0.258		V	Ldb1288	ABC transporter, ATP-binding/permease protein	LBUL_1203	ABC-type multidrug transport system, ATPase and permease component
pro_v	pro_v	pro_v	pro_v	LBU1101	Ldb1289	LBUL_1204	2	5	0.0016	0.0067	0.2401		5	9	0.0039	0.0062	0.6258		5	10	0.0041	0.0098	0.4203		LBU1101		ABC-type transport system ATP-binding and permease protein	-	580	1147112	1145370	7.1	operon174.2.1			7.1	ABC_membrane	0.211		V	Ldb1289	ABC transporter, ATP-binding / permease protein	LBUL_1204	ABC-type multidrug transport system, ATPase and permease component
pro_v	dna_v	pro_v	pro_v	LBU1102	Ldb1290	LBUL_1205	0	2	0.0013	0.0031	0.4295		2	6	0.0044	0.0177	0.2476		2	6	0.0031	0.0208	0.1472		LBU1102	alsR	malolactic fermentation system transcription activator	+	300	1147507	1148409	9.4		hcaR		9.4	HTH_1	0.282		K	Ldb1290	Transcriptional regulator (LysR family)	LBUL_1205	malolactic fermentation system transcription activator
pro_v	equal	pro_v	pro_v	LBU1103	Ldb1291	LBUL_1206	0	0	0	0	-1.#IND		1	1	0.0014	0	1.#INF		1	1	0.0014	0	1.#INF		LBU1103		conserved hypothetical protein	-	274	1149304	1148480	15.3				15.3		0.251			Ldb1291	hypothetical protein	LBUL_1206	hypothetical protein
dna_v	dna_v	equal	dna_v	LBU1104	Ldb1292	LBUL_1207	0	1	0	0.0045	0		0	0	0	0	-1.#IND		0	1	0	0.0045	0		LBU1104		conserved hypothetical protein	+	195	1149550	1150137	15.3				15.3	PAP2	0.209			Ldb1292	Putative membrane-associated phosphatase	LBUL_1207	Membrane-associated phospholipid phosphatase
pro_v	pro_v	pro_v	pro_v	LBU1105	Ldb1293	LBUL_1208	1	3	0.0014	0.0065	0.2172		1	3	0.0014	0.0065	0.2174		2	2	0.0028	0	1.#INF		LBU1105		conserved hypothetical protein	-	278	1151069	1150233	15.1				15.1	DUF194	0.224		S	Ldb1293	hypothetical protein	LBUL_1208	hypothetical protein
pro_v	pro_v	pro_v	dna_v	LBU1106	Ldb1294	LBUL_1209	1	3	0.0009	0.0075	0.1241		1	2	0.0009	0.0023	0.4082		0	1	0	0.0052	0		LBU1106	eno	enolase	+	425	1151377	1152654	6.9		eno	4.2.1.11	6.9	Enolase_N	0.543	Glycolysis,Phenylalanine,Tryosine And Tryptophan Biosynthesis	G	Ldb1294	enolase	LBUL_1209	Enolase
pro_v	pro_v	pro_v	dna_v	LBU1107	Ldb1295	LBUL_1210	1	3	0.0038	0.0167	0.2302		1	2	0.0038	0.0083	0.4598		0	1	0	0.0083	0		LBU1107		conserved hypothetical protein	+	106	1152829	1153149	15.3				15.3		0.131			Ldb1295	hypothetical protein	LBUL_1210	hypothetical protein
gap	gap	gap	gap	LBU1108	Ldb1296	LBUL_1211	5	12	0.0069	0.0161	0.4278	Gap	4	10	0.0041	0.0134	0.3078	Gap	8	19	0.011	0.0239	0.4612	Gap	LBU1108		conserved hypothetical protein	+	443	1153303	1154634	15.2				15.2	DUF898	0.261		S	Ldb1296	Hypothetical membrane protein	LBUL_1211	Predicted membrane protein
pro_v	pro_v	pro_v	pro_v	LBU1109	Ldb1297	LBUL_1212	1	3	0.0026	0.0155	0.1683		2	6	0.0046	0.0184	0.2483		3	7	0.0072	0.0247	0.291		LBU1109		conserved hypothetical protein	-	202	1155299	1154691	15.3				15.3		0.225			Ldb1297	hypothetical protein	LBUL_1212	hypothetical protein
equal	equal	equal	equal	LBU1110	Ldb1298	LBUL_1213	0	0	0	0	-1.#IND		0	0	0	0	-1.#IND		0	0	0	0	-1.#IND		LBU1110	glnQ2	ABC-type glutamine transport system ATP-binding protein	+	246	1155808	1156548	7.2		glnQ		7.2	ABC_tran	0.304		E	Ldb1298	Amino acid ABC transporter, ATP-binding protein	LBUL_1213	ABC-type polar amino acid transport system, ATPase component
pro_v	pro_v	pro_v	pro_v	LBU1111	Ldb1299	LBUL_1214	2	7	0.0023	0.0099	0.229		5	10	0.0048	0.0098	0.4871		3	10	0.0037	0.0118	0.3152		LBU1111	glnP2	ABC-type glutamine transport system substrate-binding and permease protein	+	493	1156590	1158071	7.2		glnP		7.2	BPD_transp_1	0.301		E	Ldb1299	Amino Acid ABC transporter, substrate binding /permease protein	LBUL_1214	ABC-type amino acid transport system, permease and periplasmic component
pro_v	pro_v	pro_v	pro_v	LBU1112	Ldb1300	LBUL_1215	1	2	0.0019	0.0032	0.5761		2	4	0.0033	0.0105	0.3125		3	6	0.0051	0.0137	0.3752		LBU1112	lysR2	LysR family transcriptional regulator	-	284	1158973	1158119	9.4		lysR		9.4	HTH_1	0.238		K	Ldb1300	Transcriptional regulator (LysR family)	LBUL_1215	fhu operon transcription regulator
pro_v	pro_v	pro_v	dna_v	LBU1113	Ldb1301	LBUL_1216	1	5	0.0005	0.005	0.1053		1	8	0.0005	0.0103	0.0514		0	5	0	0.0078	0		LBU1113	mntA	cation-transporting ATPase	+	752	1159151	1161409	7.5		mntA	3.6.3.6	7.5	Cation_ATPase_N	0.292		P	Ldb1301	Cation transporting P-type ATPase (probable Cd2+/Mg2+ transporter)	LBUL_1216	Cation transport ATPase
miss				LBU1114																					LBU1114	lytR2	LytR family transcriptional regulator	+	223	1161469	1162140	9.12		psi-lytR		9.12	LytR_cpsA_psr	0.234		K
pro_v	pro_v	pro_v	pro_v	LBU1115	Ldb1304	LBUL_1218	2	6	0.0021	0.0164	0.1277		1	6	0.0021	0.0164	0.1278		1	2	0.0021	0	1.#INF		LBU1115	yrrI	conserved hypothetical protein	-	377	1163666	1162533	7.1		yrrI		7.1	UPF0118	0.204		R	Ldb1304	hypothetical protein	LBUL_1218	Predicted permease
pro_v	pro_v	pro_v	pro_v	LBU1116	Ldb1305	LBUL_1219	2	3	0.0038	0	1.#INF		2	3	0.0026	0.0029	0.9165		1	2	0.0012	0.0029	0.4022		LBU1116	ilvE	branched-chain amino acid aminotransferase	-	341	1164809	1163784	1.3		ilvE	2.6.1.42	1.3	Aminotran_4	0.394	Valine,Leucine And Isoleucine Degradation,Valine,Leucine And Isoleucine Biosynthesis,Pantothenate And Coa Biostnthesis	E	Ldb1305	Branched-chain amino acid aminotransferase	LBUL_1219	Branched-chain amino acid aminotransferase/4-amino-4-deoxychorismate lyase
pro_v	pro_v	pro_v	pro_v	LBU1117	Ldb1306	LBUL_1220	3	4	0.0051	0.0032	1.5941		2	4	0.0033	0.0064	0.5071		1	2	0.0019	0.0032	0.5816		LBU1117	czcD	cation efflux system protein	-	295	1165897	1165010	7.5		czcD		7.5	Cation_efflux	0.272		P	Ldb1306	Cation efflux protein (probable metal/H+ antiporter)	LBUL_1220	Co/Zn/Cd efflux system component
pro_v	equal	pro_v	pro_v	LBU1118	Ldb1307	LBUL_1221	0	0	0	0	-1.#IND		1	1	0.0039	0	1.#INF		1	1	0.0039	0	1.#INF		LBU1118	arsR	ArsR family transcriptional regulator	+	100	1166009	1166311	9.1		arsR		9.1	HTH_5	0.27		K	Ldb1307	Transcriptional regulator (ArsR family)	LBUL_1221	Predicted transcriptional regulator
dna_v	dna_v	dna_v	dna_v	LBU1119	Ldb1308	LBUL_1222	0	1	0	0.0054	0		0	3	0	0.0162	0		0	2	0	0.0108	0		LBU1119	apt	adenine phosphoribosyltransferase	-	175	1166918	1166391	2.5	operon175.4.4	apt	2.4.2.7	2.5	Pribosyltran	0.34	Purine Metabolism,Cyanoamino Acid Metabolism	F	Ldb1308	Adenine phosphoribosyltransferase	LBUL_1222	Adenine/guanine phosphoribosyltransferase related PRPP-binding protein
pro_v	pro_v	pro_v	pro_v	LBU1120	Ldb1309	LBUL_1223	1	6	0.0005	0.0097	0.0532		3	15	0.0019	0.0166	0.1141		4	17	0.0024	0.0179	0.1351		LBU1120	recJ	single-stranded-DNA-specific exonuclease RecJ	-	758	1169184	1166908	12.1	operon175.4.3	RecJ	3.1.-.-	12.1	DHH	0.219		L	Ldb1309	RecJ, single-stranded DNA specific exonuclease	LBUL_1223	Single-stranded DNA-specific exonuclease
pro_v	pro_v	pro_v	pro_v	LBU1121	Ldb1310	LBUL_1224	2	7	0.0034	0.0206	0.1663		2	5	0.0045	0.0138	0.323		1	5	0.0045	0.014	0.3182		LBU1121	srtA	sortase	-	235	1169888	1169181	10.4	operon175.4.2	srtA		10.4	Sortase	0.238		M	Ldb1310	Sortase	LBUL_1224	Sortase, surface protein transpeptidase
dna_v	dna_v	dna_v	dna_v	LBU1122	Ldb1311	LBUL_1225	0	2	0	0.003	0		0	5	0	0.0076	0		0	3	0	0.0046	0		LBU1122	lepA	GTP-binding protein LepA	-	612	1171701	1169863	13.5	operon175.4.1	lepA		13.5	GTP_EFTU_D2	0.344		M	Ldb1311	GTP-binding protein LepA	LBUL_1225	Membrane GTPase LepA
pro_v	pro_v	pro_v	pro_v	LBU1123	Ldb1312	LBUL_1226	2	4	0.0027	0.0051	0.5373		1	2	0.0014	0.0025	0.537		1	4	0.0014	0.0076	0.1784		LBU1123	dnaJ	heat-shock protein	-	378	1172959	1171823	12.2		dnaJ		12.2	DnaJ_CXXCXGXG	0.276		O	Ldb1312	Chaperone protein DnaJ (heat shock protein)	LBUL_1226	DnaJ-class molecular chaperone with C-terminal Zn finger domain
pro_v	pro_v	pro_v	dna_v	LBU1124	Ldb1313	LBUL_1227	4	9	0.0032	0.0077	0.4122		4	8	0.0032	0.0082	0.3894		0	7	0	0.0128	0		LBU1124	dnaK	class I heat-shock protein	-	614	1174886	1173042	11.2		dnaK		11.2	MreB_Mbl	0.466	Cysteine Metabolism	O	Ldb1313	Chaperone protein DnaK (heat shock protein)	LBUL_1227	Molecular chaperone
pro_v	pro_v	pro_v	pro_v	LBU1125	Ldb1314	LBUL_1228	20	43	0.0754	0.1218	0.6193		2	4	0.0052	0.0172	0.3013		18	41	0.069	0.1123	0.614		LBU1125	grpE	heat shock protein GrpE	-	205	1175563	1174946	14.1	operon176.2.2	grpE		14.1	GrpE	0.368		O	Ldb1314	Chaperone protein GrpE (heat shock protein)	LBUL_1228	Molecular chaperone GrpE (heat shock protein)
gap	equal	gap	pro_v	LBU1126	Ldb1315	LBUL_1229	0	0	0	0	-1.#IND		14	29	0.0274	0.0254	1.0791	Gap	14	29	0.0274	0.0254	1.0791		LBU1126	hrcA	heat-inducible transcription repressor HrcA	-	348	1176621	1175575	14.1	operon176.2.1	hrcA		14.1	HrcA	0.23		K	Ldb1315	Heat-inducible transcription repressor HrcA	LBUL_1229	Transcriptional regulator of heat shock gene
gap	pro_v	gap	gap	LBU1127	Ldb1316	LBUL_1230	1	1	0.0012	0	1.#INF		2	4	0.0029	0.0061	0.4748	Gap	3	5	0.0041	0.0061	0.6791	Gap	LBU1127	ribF	riboflavin kinase/FMN adenylyltransferase	-	312	1177697	1176759	4.6		ribF	2.7.7.2	4.6	FAD_Synth	0.234	Riboflavin Metabolism	H	Ldb1316	Riboflavin kinase / FAD synthase	LBUL_1230	FAD synthase
miss				LBU1128																					LBU1128		putative integrase/recombinase	-	185	1178368	1177811	12.2		psi-xerD3		12.2	Phage_integrase	0.191		L
miss				LBU1129																					LBU1129		conserved hypothetical protein	+	179	1179034	1179573	14.4		psi-		14.4		0.338
miss				LBU1130																					LBU1130		transposase	-	407	1181174	1179951	14.4				14.4	Transposase_20	0.281		L
miss		pro_v		LBU1131		LBUL_1231							1	2	0.0017	0.0043	0.4083								LBU1131	metF	5,10-methylenetetrahydrofolate reductase	-	221	1182495	1181830	1.2		metF	1.7.99.5	1.2	MTHFR	0.302	Methane Metabolism	E			LBUL_1231	5,10-methylenetetrahydrofolate reductase
miss		pro_v		LBU1132		LBUL_1232							1	2	0.0007	0.0012	0.5461								LBU1132	metE	5-methyltetrahydropteroyltriglutamate- - homocysteine methyltransferase	-	761	1184998	1182713	1.2		metE	2.1.1.14	1.2	Methionine_synt	0.321	Methionine Metabolism	E			LBUL_1232	Methionine synthase II (cobalamin-independent)
miss		equal		LBU1133		LBUL_1233							0	0	0	0	-1.#IND								LBU1133	luxS2	autoinducer-2 production protein LuxS	-	157	1185625	1185152	9.1		luxS		9.1	LuxS	0.27	Methionine Metabolism	T			LBUL_1233	Autoinducer AI2 synthesis LuxS-like protein
pro_v	equal	pro_v	pro_v	LBU1134	Ldb1323	LBUL_1045	0	0	0	0	-1.#IND		8	29	0.072	0.3896	0.1847		8	29	0.072	0.3896	0.1847		LBU1134		conserved hypothetical protein	-	69	1187454	1187245	15.3	operon177.2.2			15.3		0.287			Ldb1323	hypothetical protein	LBUL_1045	hypothetical protein
miss	equal			LBU1135	Ldb1324		0	0	0	0	-1.#IND														LBU1135		hypothetical protein	-	57	1187655	1187482	15.3	operon177.2.1			15.3		0.336			Ldb1324	hypothetical protein
pro_v	pro_v	pro_v	equal	LBU1136	Ldb1325	LBUL_1235	1	1	0.0013	0	1.#INF		1	1	0.0013	0	1.#INF		0	0	0	0	-1.#IND		LBU1136	cysK1	cysteine synthase	+	303	1188456	1189367	1.6	operon178.3.1	cysK	2.5.1.47	1.6	PALP	0.222	Cysteine Metabolism,Selenoamino Acid Metabolism	E	Ldb1325	Cysteine synthase	LBUL_1235	Cysteine synthase
pro_v	pro_v	equal	pro_v	LBU1137	Ldb1326	LBUL_1236	1	1	0.001	0	1.#INF		0	0	0	0	-1.#IND		1	1	0.001	0	1.#INF		LBU1137	metC	cystathionine beta-lyases/cystathionine gamma-synthases	+	394	1189389	1190573	1.2	operon178.3.2	metC	4.4.1.8	1.2	Alum_res	0.256	Methionine Metabolism,Sulfur Metabolism Reduction And Fixation,Selenoamino Acid Metabolism,Cysteine Metabolism	E	Ldb1326	hypothetical protein	LBUL_1236	Cystathionine beta-lyase/cystathionine gamma-synthase
miss				LBU1138																					LBU1138	cysE1	serine O-acetyltransferase	+	110	1190539	1190871	1.6	operon178.3.3	psi-cysE1	2.3.1.30	1.6		0.219	Cysteine Metabolism,Sulfur Metabolism Reduction And Fixation	E
miss				LBU1139																					LBU1139	cysE2	serine acetyltransferase	+	87	1191012	1191275	1.6		psi-cysE2	2.3.1.30	1.6		0.183		E
pro_v	dna_v	pro_v	pro_v	LBU1140	Ldb1330	LBUL_1239	0	1	0	0.0073	0		1	1	0.0013	0	1.#INF		1	2	0.0013	0.0073	0.18		LBU1140	truB	tRNA pseudouridine synthase B	-	298	1193710	1192814	13.6		truB	4.2.1.70	13.6	TruB_N	0.273		J	Ldb1330	Pseudouridylate synthase	LBUL_1239	Pseudouridine synthase
equal	equal	equal	equal	LBU1141	Ldb1331	LBUL_1240	0	0	0	0	-1.#IND		0	0	0	0	-1.#IND		0	0	0	0	-1.#IND		LBU1141	rbfA	putative ribosome binding factor A	-	120	1194123	1193761	13.5	operon179.5.5	rbfA		13.5	RBFA	0.365		J	Ldb1331	Ribosome-binding factor A	LBUL_1240	Ribosome-binding factor A
pro_v	pro_v	pro_v	pro_v	LBU1142	Ldb1332	LBUL_1241	1	1	0.0005	0	1.#INF		2	10	0.0012	0.0137	0.0911		3	11	0.0017	0.0137	0.1261		LBU1142	infB	translation initiation factor IF-2	-	825	1196613	1194136	13.5	operon179.5.4	infB		13.5	GTP_EFTU_D2	0.434		J	Ldb1332	Translation initiation factor IF-2	LBUL_1241	Translation initiation factor 2
pro_v	equal	pro_v	pro_v	LBU1143	Ldb1333	LBUL_1242	0	0	0	0	-1.#IND		1	4	0.0122	0.0206	0.5931		1	4	0.0122	0.0206	0.5931		LBU1143	ylxQ	ribosomal protein L7A	-	94	1196902	1196618	13.4	operon179.5.3	ylxQ		13.4	Ribosomal_L7Ae	0.273		J	Ldb1333	Putative ribosomal protein	LBUL_1242	Ribosomal protein HS6-type
equal	equal	equal	equal	LBU1144	Ldb1334	LBUL_1243	0	0	0	0	-1.#IND		0	0	0	0	-1.#IND		0	0	0	0	-1.#IND		LBU1144		putative nucleic-acid-binding protein implicated in transcription termination	-	102	1197237	1196929	8.2	operon179.5.2			8.2	DUF448	0.37		K	Ldb1334	hypothetical protein	LBUL_1243	Predicted nucleic-acid-binding protein implicated in transcription termination
pro_v	pro_v	pro_v	pro_v	LBU1145	Ldb1335	LBUL_1244	1	2	0.001	0.0024	0.4137		3	3	0.0035	0	1.#INF		2	3	0.0026	0.0024	1.089		LBU1145	nusA	N utilization substance protein A	-	468	1198644	1197238	8.2	operon179.5.1	nusA		8.2		0.369		K	Ldb1335	Transcription elongation factor NusA	LBUL_1244	Transcription elongation factor
pro_v	pro_v	pro_v	pro_v	LBU1146	Ldb1337	LBUL_1246	5	9	0.0018	0.0027	0.678		4	10	0.0012	0.0061	0.1943		7	17	0.0023	0.0088	0.259		LBU1146	polC	DNA polymerase III alpha subunit	-	1445	1203401	1199064	12.2	operon180.2.2	polC	2.7.7.7	12.2	PHP_C	0.314		L	Ldb1337	DNA polymerase III, alpha subunit (gram-positive type) (PolC)	LBUL_1246	DNA polymerase III, alpha subunit (gram-positive type)
pro_v	pro_v	dna_v	pro_v	LBU1147	Ldb1338	LBUL_1247	1	3	0.0009	0.0074	0.1228		0	3	0	0.0051	0		1	6	0.0009	0.0125	0.0727		LBU1147	proS	prolyl-tRNA synthetase	-	565	1205111	1203414	13.1	operon180.2.1	proS	6.1.1.15	13.1	HGTP_anticodon	0.355	Arginine And Proline Metabolism, Aminoacyl-Trna Biosynthesis	J	Ldb1338	Prolyl-tRNA synthetase	LBUL_1247	Prolyl-tRNA synthetase
pro_v	dna_v	pro_v	pro_v	LBU1148	Ldb1339	LBUL_1248	0	1	0	0.0047	0		2	4	0.0035	0.0047	0.7391		2	3	0.0035	0	1.#INF		LBU1148		putative membrane-associated Zn-dependent proteases	-	415	1206398	1205151	10.1	operon181.5.5		3.4.24.-	10.1	Peptidase_M50	0.213	Purine Metabolism, Pyrimidine Metabolism	M	Ldb1339	Putative metalloprotease	LBUL_1248	Predicted membrane-associated Zn-dependent protease 1
pro_v	equal	pro_v	pro_v	LBU1149	Ldb1340	LBUL_1249	0	0	0	0	-1.#IND		1	4	0.002	0.0116	0.1753		1	4	0.002	0.0116	0.1753		LBU1149	cdsA	phosphatidate cytidylyltransferase	-	265	1207205	1206408	3.1	operon181.5.4	cdsA	2.7.7.41	3.1	CTP_transf_1	0.258	Glyceropholipid Metabolism,Phosphatidylinositol Signaling System	I	Ldb1340	Phosphatidate cytidylyltransferase	LBUL_1249	CDP-diglyceride synthetase
dna_v	equal	dna_v	dna_v	LBU1150	Ldb1341	LBUL_1250	0	0	0	0	-1.#IND		0	2	0	0.0081	0		0	2	0	0.0081	0		LBU1150	uppS	undecaprenyl pyrophosphate synthetase	-	243	1207942	1207211	10.2	operon181.5.3	uppS	2.5.1.31	10.2	UPP_synthetase	0.268	Terpenoid Biosynthesis	I	Ldb1341	Undecaprenyl pyrophosphate synthetase	LBUL_1250	Undecaprenyl pyrophosphate synthase
pro_v	dna_v	pro_v	pro_v	LBU1151	Ldb1342	LBUL_1251	0	1	0	0.0122	0		1	3	0.0021	0.0174	0.122		1	2	0.0021	0.0051	0.4141		LBU1151	frr	ribosome recycling factor	-	185	1208502	1207945	13.5	operon181.5.2	frr		13.5	RRF	0.445		J	Ldb1342	Ribosome recycling factor	LBUL_1251	Ribosome recycling factor
dna_v	dna_v	dna_v	dna_v	LBU1152	Ldb1343	LBUL_1252	0	2	0	0.0177	0		0	3	0.0017	0.0127	0.1304		0	3	0.0017	0.0127	0.1304		LBU1152	pyrH	amino acid kinase family protein	-	241	1209227	1208502	2.2	operon181.5.1	pyrH	2.7.4.-	2.2	AA_kinase	0.31		F	Ldb1343	Uridylate kinase	LBUL_1252	Uridylate kinase
dna_v	dna_v	dna_v	dna_v	LBU1153	Ldb1344	LBUL_1253	0	1	0	0.0067	0		0	4	0	0.0156	0		0	3	0	0.0088	0		LBU1153	tsf	translation elongation factor Ts	-	342	1210405	1209377	13.5		tsf		13.5	EF_TS	0.509		J	Ldb1344	Translation elongation factor Ts	LBUL_1253	Translation elongation factor Ts
pro_v	pro_v	pro_v	dna_v	LBU1154	Ldb1345	LBUL_1254	1	2	0.002	0.0039	0.5156		1	5	0.002	0.0159	0.1263		0	3	0	0.0118	0		LBU1154	rpsB	30S ribosomal protein S2	-	253	1211229	1210468	13.4		rpsB		13.4	Ribosomal_S2	0.604	Ribosome	J	Ldb1345	30S ribosomal protein S2	LBUL_1254	Ribosomal protein S2
pro_v	pro_v	pro_v	pro_v	LBU1155	Ldb1346	LBUL_1255	2	3	0.0027	0.0028	0.981		1	3	0.0016	0.0102	0.1579		1	3	0.0012	0.0103	0.1168		LBU1155	ywbA	conserved hypothetical protein	-	336	1212403	1211393	5.8		ywbA		5.8	GIY-YIG	0.266		R	Ldb1346	hypothetical protein	LBUL_1255	Predicted O-methyltransferase
pro_v	equal	pro_v	pro_v	LBU1156	Ldb1347	LBUL_1256	0	0	0	0	-1.#IND		1	5	0.0026	0.0375	0.0682		1	5	0.0026	0.0375	0.0682		LBU1156	plsC	acyltransferase family protein	+	204	1212474	1213088	3.2		plsC	2.3.1.51	3.2	Acyltransferase	0.308	Glycerolipid Metabolism,Glyceropholipid Metabolism	I	Ldb1347	1-acyl-sn-glycerol-3-phosphate acyltransferase	LBUL_1256	1-acyl-sn-glycerol-3-phosphate acyltransferase
dna_v	dna_v	dna_v	dna_v	LBU1157	Ldb1348	LBUL_1257	0	1	0	0.0028	0		0	3	0	0.0119	0		0	2	0	0.0091	0		LBU1157	asd	aspartate-semialdehyde dehydrogenase	-	328	1214156	1213170	1.2	operon182.3.3	asd	1.2.1.11	1.2	Semialdhyde_dh	0.3	Glycine,Serine And Threonine Metabolism,Lysine Biosynthesis	E	Ldb1348	Aspartate semialdehyde dehydrogenase	LBUL_1257	Aspartate-semialdehyde dehydrogenase
pro_v	dna_v	pro_v	pro_v	LBU1158	Ldb1349	LBUL_1258	0	3	0	0.0127	0		2	2	0.002	0	1.#INF		2	5	0.002	0.0127	0.16		LBU1158	lysC	aspartate kinase	-	446	1215497	1214157	1.2	operon182.3.2	lysC	2.7.2.4	1.2	AA_kinase	0.263	Glycine,Serine And Threonine Metabolism	E	Ldb1349	Aspartate kinase	LBUL_1258	Aspartokinase
pro_v	pro_v	pro_v	dna_v	LBU1159	Ldb1350	LBUL_1259	1	5	0.001	0.0097	0.1067		1	3	0.001	0.0048	0.2144		0	4	0	0.0097	0		LBU1159	hom	homoserine dehydrogenase	-	382	1216638	1215490	1.2	operon182.3.1	hom	1.1.1.3	1.2	GFO_IDH_MocA	0.224	Glycine,Serine And Threonine Metabolism,Lysine Biosynthesis	E	Ldb1350	Homoserine dehydrogenase	LBUL_1259	Homoserine dehydrogenase
dna_v	dna_v	equal	dna_v	LBU1160	Ldb1351	LBUL_1260	0	1	0	0.0137	0		0	0	0	0	-1.#IND		0	1	0	0.0137	0		LBU1160	pheB	chorismate mutase	+	144	1216779	1217213	1.1		pheB	5.4.99.5	1.1		0.192	Phenylalanine,Tryosine And Tryptophan Biosynthesis	R	Ldb1351	Chorismate mutase	LBUL_1260	ACT domain-containing protein
pro_v	dna_v	pro_v	pro_v	LBU1161	Ldb1352	LBUL_1261	0	4	0	0.0064	0		1	5	0.0009	0.0064	0.135		1	3	0.0009	0.0032	0.2722		LBU1161	ynaC	ABC-type transport system ATP-binding and permease protein	-	596	1219052	1217262	7.1	operon183.2.2	ynaC		7.1	ABC_membrane	0.258		V	Ldb1352	ABC transporter, ATP-binding/permease protein	LBUL_1261	ABC-type multidrug transport system, ATPase and permease component
pro_v	pro_v	pro_v	pro_v	LBU1162	Ldb1353	LBUL_1262	4	4	0.0029	0	1.#INF		6	9	0.0049	0.007	0.6966		6	9	0.0047	0.007	0.6645		LBU1162	ynaD	ABC-type transport system ATP-binding and permease protein	-	586	1220805	1219045	7.1	operon183.2.1	ynaD		7.1	ABC_membrane	0.274	Phenylalanine,Tyrosine And Trptophan Biosynthesis	V	Ldb1353	ABC transporter, ATP-binding/permease protein	LBUL_1262	ABC-type multidrug transport system, ATPase and permease component
equal	equal	equal	equal	LBU1163	Ldb1354	LBUL_1263	0	0	0	0	-1.#IND		0	0	0	0	-1.#IND		0	0	0	0	-1.#IND		LBU1163		conserved hypothetical protein	-	74	1221139	1220915	15.1				15.1	UPF0154	0.437		S	Ldb1354	hypothetical protein	LBUL_1263	hypothetical protein
pro_v	pro_v	pro_v	pro_v	LBU1164	Ldb1355	LBUL_1264	1	1	0.0048	0	1.#INF		2	3	0.0116	0.012	0.9721		1	2	0.0068	0.0118	0.5756		LBU1164		conserved hypothetical protein	-	133	1221653	1221252	15.1				15.1	DUF896	0.239		S	Ldb1355	hypothetical protein	LBUL_1264	hypothetical protein
equal	equal	equal	equal	LBU1165	Ldb1356	LBUL_1265	0	0	0	0	-1.#IND		0	0	0	0	-1.#IND		0	0	0	0	-1.#IND		LBU1165	lexA	LexA repressor	+	206	1221642	1222262	14.1		lexA	3.4.21.88	14.1	LexA_DNA_bind	0.334		K	Ldb1356	LexA (transcriptional repressor of the SOS regulon)	LBUL_1265	Transcriptional regulator, xre family
pro_v	pro_v	pro_v	dna_v	LBU1166	Ldb1357	LBUL_1266	1	3	0.0018	0.0068	0.2678		1	2	0.0018	0.0034	0.5355		0	1	0	0.0034	0		LBU1166		putative glucose uptake protein	+	282	1222463	1223311	7.4				7.4	Sugar_transport	0.248		G	Ldb1357	Putative sugar uptake protein	LBUL_1266	Putative glucose uptake permease
pro_v	equal	pro_v	pro_v	LBU1167	Ldb1358	LBUL_1267	0	0	0	0	-1.#IND		1	2	0.0023	0.0042	0.5398		1	3	0.0018	0.0065	0.2752		LBU1167	glnH3	ABC-type glutamine transport system substrate-binding protein	-	227	1224095	1223412	7.2	operon184.2.2	glnH		7.2	Lig_chan	0.351		E	Ldb1358	Glutamine-binding protein	LBUL_1267	ABC-type amino acid transport/signal transduction system, periplasmic component/domain
miss				LBU1168																					LBU1168		conserved hypothetical protein	-	68	1224298	1224092	15.3	operon184.2.1			15.3		0.204
pro_v	pro_v	pro_v	pro_v	LBU1169	Ldb1359	LBUL_1268	1	1	0.0029	0	1.#INF		3	3	0.008	0	1.#INF		2	2	0.005	0	1.#INF		LBU1169		hypothetical protein	-	177	1225019	1224486	15.3				15.3		0.252			Ldb1359	hypothetical protein	LBUL_1268	hypothetical protein
pro_v	pro_v	pro_v	pro_v	LBU1170	Ldb1360	LBUL_1269	7	10	0.0046	0.0055	0.8355		4	8	0.0025	0.0085	0.2889		5	10	0.0032	0.008	0.3989		LBU1170	lhr	ATP-dependent helicase	-	744	1227310	1225076	8.3	operon185.3.3	lhr	3.6.1.-	8.3	Helicase_C	0.25		R	Ldb1360	Putative helicase	LBUL_1269	Lhr-like helicase
pro_v	pro_v	pro_v	pro_v	LBU1171	Ldb1361	LBUL_1270	5	11	0.0048	0.0137	0.3488		6	12	0.006	0.0137	0.4366		1	3	0.0012	0.0042	0.2859		LBU1171		conserved hypothetical protein	-	440	1228655	1227333	15.3	operon185.3.2			15.3		0.222			Ldb1361	hypothetical protein	LBUL_1270	hypothetical protein
pro_v	dna_v	pro_v	pro_v	LBU1172	Ldb1362	LBUL_1271	0	4	0	0.0058	0		5	11	0.0037	0.0087	0.4286		5	9	0.0037	0.0058	0.6443		LBU1172		conserved hypothetical protein	-	632	1230553	1228655	15.3	operon185.3.1			15.3		0.227			Ldb1362	hypothetical protein	LBUL_1271	hypothetical protein
gap	gap	pro_v	gap	LBU1173	Ldb1363	LBUL_1272	1	3	0.0015	0.0015	0.975	Gap	4	5	0.003	0.0015	1.9574		5	8	0.0045	0.0031	1.4656	Gap	LBU1173		putative secreted 5-nucleotidase	-	616	1232536	1230686	2.2			3.1.3.5	2.2	5_nucleotid_C	0.308	Purine Metabolism,Nicotinate And Nicotinamide Metabolism,Pyrimidine Metabolism	F	Ldb1363	Putative secreted 5'-nucleotidase	LBUL_1272	5'-nucleotidase/2',3'-cyclic phosphodiesterase related esterase
dna_v	equal	dna_v	dna_v	LBU1174	Ldb1364	LBUL_1273	0	0	0	0	-1.#IND		0	5	0	0.0441	0		0	5	0	0.0441	0		LBU1174	rplS	ribosomal protein L19	-	115	1233149	1232802	13.4		rplS		13.4	Ribosomal_L19	0.434	Ribosome	J	Ldb1364	50S ribosomal protein L19	LBUL_1273	Ribosomal protein L19
miss	gap			LBU1175	Ldb1367		139	313	2.0436	-1.#IND	-1.#IND	Gap													LBU1175	snf	putative helicase	-	637	1235184	1233271	12.2		snf	3.6.1.-	12.2	Helicase_C	0.257		K	Ldb1367	hypothetical protein
miss	equal			LBU1176	Ldb1368		0	0	0	0	-1.#IND														LBU1176		conserved hypothetical protein	-	158	1236027	1235551	15.3	operon186.3.3			15.3		0.224			Ldb1368	hypothetical protein
equal	equal	equal	equal	LBU1177	Ldb1369	LBUL_1279	0	0	0	0	-1.#IND		0	0	0	0	-1.#IND		0	0	0	0	-1.#IND		LBU1177	trmD	tRNA (guanine-N1)-methyltransferase	-	245	1236779	1236042	8.2	operon186.3.2	trmD	2.1.1.31	8.2	tRNA_m1G_MT	0.272		J	Ldb1369	tRNA (Guanine-N1)-methyltransferase	LBUL_1279	tRNA-(guanine-N1)-methyltransferase
equal	equal	equal	equal	LBU1178	Ldb1370	LBUL_1280	0	0	0	0	-1.#IND		0	0	0	0	-1.#IND		0	0	0	0	-1.#IND		LBU1178	rimM	16S rRNA processing protein	-	167	1237282	1236779	8.3	operon186.3.1	rimM		8.3	PRC	0.333		J	Ldb1370	16S rRNA processing protein RimM	LBUL_1280	RimM protein, required for 16S rRNA processing
equal	equal	equal	equal	LBU1179	Ldb1371	LBUL_1281	0	0	0	0	-1.#IND		0	0	0	0	-1.#IND		0	0	0	0	-1.#IND		LBU1179	rpsP	30S ribosomal protein S16	-	90	1237616	1237344	13.4		rpsP		13.4	Ribosomal_S16	0.38	Ribosome	J	Ldb1371	30S ribosomal protein S16	LBUL_1281	Ribosomal protein S16
gap	gap	gap	equal	LBU1180	Ldb1372	LBUL_1282	9	19	0.0111	0.0217	0.5084	Gap	9	19	0.0111	0.0217	0.5084	Gap	0	0	0	0	-1.#IND		LBU1180	ffh	signal recognition particle protein Ffh	-	467	1239141	1237738	11.4	operon187.2.2	ffh		11.4	SRP54_N	0.374	Protein Export	U	Ldb1372	Signal recognition particle protein Ffh	LBUL_1282	Signal recognition particle GTPase
pro_v	pro_v	dna_v	pro_v	LBU1181	Ldb1373	LBUL_1283	1	2	0.0033	0.0077	0.4308		0	2	0	0.0155	0		1	2	0.0033	0.0077	0.4315		LBU1181	ylxM	conserved hypothetical protein	-	113	1239484	1239143	15.1	operon187.2.1	ylxM		15.1	UPF0122	0.35		S	Ldb1373	hypothetical protein	LBUL_1283	hypothetical protein
miss				LBU1182																					LBU1182		conserved hypothetical protein	-	135	1239944	1239537	13.2		psi-pepD2	3.4.-.-	13.2	Peptidase_U34	0.337		E
miss				LBU1183																					LBU1183		conserved hypothetical protein	-	157	1240589	1240116	13.2		psi-pepD1	3.4.-.-	13.2	Peptidase_U34	0.378		E
dna_v	dna_v	dna_v	dna_v	LBU1184	Ldb1378	LBUL_1285	0	1	0	0.0021	0		0	2	0	0.0042	0		0	1	0	0.0021	0		LBU1184	ftsY	putative signal recognition particle	-	442	1242330	1241002	11.1	operon188.3.3	ftsY		11.1	CobT	0.326	Protein Export	U	Ldb1378	Signal recognition particle-docking protein FtsY	LBUL_1285	Signal recognition particle GTPase
pro_v	pro_v	pro_v	pro_v	LBU1185	Ldb1379	LBUL_1286	2	7	0.0007	0.0037	0.1776		1	5	0.0005	0.0042	0.1086		3	6	0.0011	0.0035	0.3206		LBU1185	smcB	chromosome segregation ATPase	-	1186	1245893	1242333	11.1	operon188.3.2	smc		11.1	Tropomyosin	0.255		D	Ldb1379	Chromosome partition protein SMC	LBUL_1286	Chromosome segregation ATPase
pro_v	pro_v	pro_v	pro_v	LBU1186	Ldb1380	LBUL_1287	1	2	0.0017	0.004	0.4252		1	2	0.0017	0.0039	0.4261		2	2	0.0034	0	1.#INF		LBU1186	rnc	dsRNA-specific ribonuclease	-	231	1246588	1245893	8.1	operon188.3.1	rnc	3.1.26.3	8.1	dsrm	0.239		K	Ldb1380	Ribonuclease III	LBUL_1287	dsRNA-specific ribonuclease
pro_v	pro_v	pro_v	pro_v	LBU1187	Ldb1381	LBUL_1288	1	4	0.0009	0.005	0.1762		4	5	0.0033	0.0017	1.997		5	9	0.0042	0.0067	0.6301		LBU1187	oppA20	ABC-type oligopeptide transport system substrate-binding protein	-	592	1248491	1246713	7.2		oppA		7.2	SBP_bac_5	0.26	Fatty Acid Biosynthesis (Path 1),Tetracycline Biosynthesis, Pyruvate Metabolism, Propanoate Metabolism, Insulin Signaling Pathway	E	Ldb1381	Oligopeptide ABC transporter, substrate binding protein	LBUL_1288	ABC-type oligopeptide transport system, periplasmic component
gap	gap	gap	pro_v	LBU1188	Ldb1382	LBUL_1289	10	17	0.0092	0.0091	1.0166	Gap	13	25	0.0124	0.0156	0.7923	Gap	10	18	0.0091	0.0105	0.865		LBU1188	oppA21	ABC-type oligopeptide transport system substrate-binding protein	-	590	1250400	1248628	7.2		oppA		7.2	SBP_bac_5	0.363	ABC Transporters	E	Ldb1382	Oligopeptide ABC transporter, substrate binding protein	LBUL_1289	ABC-type oligopeptide transport system, periplasmic component
miss	pro_v			LBU1189	Ldb1383		2	6	0.0033	0.0214	0.1551														LBU1189	oppC	ABC-type oligopeptide transport system permease protein	-	303	1251470	1250559	7.2	operon189.4.4	oppC		7.2	BPD_transp_1	0.314	ABC Transporters	E	Ldb1383	Oligopeptide ABC transporter, permease protein
pro_v	pro_v	pro_v	equal	LBU1190	Ldb1384	LBUL_1291	1	1	0.0012	0	1.#INF		1	1	0.0012	0	1.#INF		0	0	0	0	-1.#IND		LBU1190	oppB	ABC-type oligopeptide transport system permease protein	-	319	1252440	1251481	7.2	operon189.4.3	oppB		7.2	BPD_transp_1	0.245	ABC Transporters	E	Ldb1384	Oligopeptide ABC transporter, permease protein	LBUL_1291	ABC-type dipeptide/oligopeptide/nickel transport system, permease component
dna_v	dna_v	dna_v	equal	LBU1191	Ldb1385	LBUL_1292	0	1	0	0.0029	0		0	1	0	0.0029	0		0	0	0	0	-1.#IND		LBU1191	oppF	ABC-type oligopeptide transport system ATP-binding protein	-	318	1253400	1252444	7.2	operon189.4.2	oppF		7.2	ABC_tran	0.338	ABC Transporters	R	Ldb1385	Oligopeptide ABC transporter, ATP-binding protein	LBUL_1292	ABC-type oligopeptide transport system, ATPase component
dna_v	equal	dna_v	dna_v	LBU1192	Ldb1386	LBUL_1293	0	0	0	0	-1.#IND		0	1	0	0.0028	0		0	1	0	0.0028	0		LBU1192	oppD	ABC-type oligopeptide transport system ATP-binding protein	-	333	1254411	1253410	7.2	operon189.4.1	oppD		7.2	ABC_tran	0.335	ABC Transporters,Nicotinate And Nicotinamide Metabolism	E	Ldb1386	Oligopeptide ABC transporter, ATP-binding protein	LBUL_1293	ABC-type dipeptide/oligopeptide/nickel transport system, ATPase component
equal	equal	equal	equal	LBU1193	Ldb1387	LBUL_1294	0	0	0	0	-1.#IND		0	0	0	0	-1.#IND		0	0	0	0	-1.#IND		LBU1193	acpP2	putative acyl carrier protein	-	80	1254943	1254701	3.1		acpP		3.1	PP-binding	0.518	Oxidative Phosphorylation	I	Ldb1387	Acyl carrier protein (ACP)	LBUL_1294	Acyl carrier protein
pro_v	pro_v	pro_v	pro_v	LBU1194	Ldb1388	LBUL_1295	2	2	0.0028	0	1.#INF		2	4	0.0031	0.0057	0.5527		2	4	0.0028	0.0057	0.4865		LBU1194	plsX	fatty acid-phospholipid synthesis protein	-	330	1255997	1255005	3.1	operon190.4.4	plsX		3.1	FA_synthesis	0.284		I	Ldb1388	Fatty acid/phospholipid biosynthesis protein PlsX	LBUL_1295	Fatty acid/phospholipid biosynthesis enzyme
pro_v	pro_v	dna_v	pro_v	LBU1195	Ldb1389	LBUL_1296	1	2	0.0008	0.0014	0.563		0	7	0	0.0097	0		1	7	0.0008	0.0083	0.0932		LBU1195	recG	ATP-dependent DNA helicase RecG	-	679	1258067	1256028	12.2	operon190.4.3	recG	3.6.1.-	12.2	Helicase_C	0.238		L	Ldb1389	ATP-dependent DNA helicase RecG	LBUL_1296	RecG-like helicase
pro_v	pro_v	pro_v	dna_v	LBU1196	Ldb1390	LBUL_1297	1	3	0.0007	0.0035	0.202		1	3	0.0007	0.0035	0.2029		0	2	0	0.0035	0		LBU1196	dhaK	dihydroacetone kinase	-	554	1259731	1258067	6.3	operon190.4.2	dhaK		6.3	Dak2	0.364		R	Ldb1390	Putative kinase	LBUL_1297	Dihydroxyacetone kinase related enzyme
dna_v	dna_v	equal	dna_v	LBU1197	Ldb1391	LBUL_1298	0	1	0	0.0081	0		0	0	0	0	-1.#IND		0	1	0	0.0081	0		LBU1197		conserved hypothetical protein	-	120	1260113	1259751	14.1	operon190.4.1			14.1	DUF322	0.365		S	Ldb1391	hypothetical protein	LBUL_1298	hypothetical protein
equal	equal	equal	equal	LBU1198	Ldb1392	LBUL_1299	0	0	0	0	-1.#IND		0	0	0	0	-1.#IND		0	0	0	0	-1.#IND		LBU1198	rpmB	ribosomal protein L28	+	61	1260289	1260474	13.4		rpmB		13.4	Ribosomal_L28	0.366	Ribosome	J	Ldb1392	50S ribosomal protein L28	LBUL_1299	Ribosomal protein L28
miss		pro_v		LBU1199		LBUL_1300							10	15	0.0095	0.008	1.1897								LBU1199		ABC-type multidrug transport system ATP-binding and permease protein	-	523	1262146	1260575	7.8		mutT	3.4.22.-	7.8	ABC_membrane	0.251		V			LBUL_1300	ABC-type multidrug transport system, ATPase and permease component
gap	pro_v	gap	gap	LBU1200	Ldb1405	LBUL_1301	122	295	1.4759	3.2344	0.4563		165	390	1.0546	1.6903	0.6239	Gap	77	183	0.5928	0.656	0.9037	Gap	LBU1200		hypothetical protein	-	239	1263318	1262599	11.1		psi-smc		11.1		0.34			Ldb1405	hypothetical protein	LBUL_1301	hypothetical protein
miss				LBU1201																					LBU1201		conserved hypothetical protein	-	197	1264317	1263724	15.3	operon191.2.2	prgA		15.3		0.228
miss				LBU1202																					LBU1202		hypothetical protein	-	59	1264502	1264323	15.3	operon191.2.1			15.3		0.388
pro_v	pro_v	pro_v	pro_v	LBU1203	Ldb1407	LBUL_1304	4	11	0.0075	0.0349	0.2157		2	10	0.0064	0.0412	0.156		5	11	0.0093	0.0305	0.3035		LBU1203		thiamine pyrophosphokinase	-	227	1265296	1264613	4.7	operon192.7.7		2.7.6.2	4.7	TPK_catalytic	0.223	Thiamine Metabolism	H	Ldb1407	Putative thiamine pyrophosphokinase	LBUL_1304	Thiamine pyrophosphokinase
pro_v	pro_v	pro_v	pro_v	LBU1204	Ldb1408	LBUL_1305	2	4	0.0031	0.006	0.5201		1	5	0.0018	0.0121	0.1496		1	5	0.0013	0.0121	0.1107		LBU1204		conserved hypothetical protein	-	297	1266219	1265326	13.5	operon192.7.6			13.5	DUF258	0.181		R	Ldb1408	Putative GTP-binding protein	LBUL_1305	Predicted GTPase
pro_v	pro_v	pro_v	pro_v	LBU1205	Ldb1409	LBUL_1306	5	17	0.0033	0.0227	0.1463		5	14	0.0033	0.0146	0.2271		6	19	0.0043	0.0223	0.1923		LBU1205	pknB	serine/threonine protein kinase	-	668	1268226	1266220	13.3	operon192.7.5	pknB	2.7.1.-	13.3	PASTA	0.238	Mapk Signaling Pathway, Calcium Signaling Pathway, Cytokine-Cytokine Receptor Interaction, Phosphatidylinositol Signaling System, Cell Cycle, Apoptosis, Wnt Signaling Pathway, Hedgehog Signaling Pathway, Tgf-Beta Signaling Pathway, Focal Adhension, Adherens Junction, Tight Junction, Toll-Like Receptor Signaling Pathway, Jak-Stat Signaling Pathway, Ciradian Phythm, Regulation Of Actin Cytoskeleton…	R	Ldb1409	Serine/threonine protein kinase	LBUL_1306	Serine/threonine protein kinase with beta-lactam (PASTA) domains
pro_v	pro_v	equal	pro_v	LBU1206	Ldb1410	LBUL_1307	1	3	0.0016	0.0075	0.2091		0	0	0	0	-1.#IND		1	3	0.0016	0.0075	0.2091		LBU1206	pppL	putative protein phosphatase 2C	-	251	1268971	1268216	13.3	operon192.7.4	pppL	3.1.3.16	13.3	PP2C	0.222	Gamma-Hexachlorocyclohexane Degradation, Riboflavin Metabolism, Mapk Signaling Pathway, Calcium Signaling Pathway, Apoptosis, Wnt Signaling Pathway, Tgf-Beta Signaling Pathway, Tight Junction, Insulin Signaling Pathway	T	Ldb1410	Serine/threonine protein phosphatase	LBUL_1307	Serine/threonine protein phosphatase
pro_v	pro_v	pro_v	pro_v	LBU1207	Ldb1411	LBUL_1308	4	11	0.0046	0.0145	0.3154		1	1	0.0012	0	1.#INF		3	10	0.0033	0.0145	0.2306		LBU1207	fmuB	tRNA and rRNA cytosine-C5-methylase	-	438	1270293	1268977	8.2	operon192.7.3	sun	2.1.1.-	8.2	NusB	0.222	Fatty Acid Biosynthesis (Path 1)	J	Ldb1411	Putative RNA methylase	LBUL_1308	tRNA and rRNA cytosine-C5-methylase
dna_v	equal	dna_v	dna_v	LBU1208	Ldb1412	LBUL_1309	0	0	0	0	-1.#IND		0	1	0	0.0029	0		0	1	0	0.0031	0		LBU1208	fmt	methionyl-tRNA formyltransferase	-	315	1271230	1270283	13.4	operon192.7.2	fmt	2.1.2.9	13.4	Formyl_trans_C	0.295	Methionine Metabolism,One Carbon Pool By Folate,Aminoacyl-Trna Biosynthesis	J	Ldb1412	Methionyl-tRNA formyltransferase	LBUL_1309	Methionyl-tRNA formyltransferase
pro_v	pro_v	pro_v	pro_v	LBU1209	Ldb1413	LBUL_1310	2	3	0.001	0.0011	0.8777		2	7	0.001	0.0057	0.1751		2	6	0.001	0.0045	0.2192		LBU1209	priA	primosomal replication factor Y	-	793	1273629	1271248	12.2	operon192.7.1	priA		12.2	Helicase_C	0.245		L	Ldb1413	PriA (Primosomal protein N')	LBUL_1310	Primosomal protein N' (replication factor Y) - superfamily II helicase
equal	equal	equal	equal	LBU1210	Ldb1414	LBUL_1311	0	0	0	0	-1.#IND		0	0	0	0	-1.#IND		0	0	0	0	-1.#IND		LBU1210	rpoZ	DNA-directed RNA polymerase omega subunit	-	73	1273913	1273692	8.2	operon193.2.2	rpoZ	2.7.7.6	8.2	RNA_pol_Rpb6	0.35	Rna Polymerase	K	Ldb1414	DNA-directed RNA polymerase, omega chain	LBUL_1311	DNA-directed RNA polymerase, subunit K/omega
pro_v	pro_v	dna_v	pro_v	LBU1211	Ldb1415	LBUL_1312	1	2	0.0026	0.0106	0.2416		0	1	0	0.0046	0		1	3	0.0026	0.0152	0.1685		LBU1211		guanylate kinase	-	204	1274529	1273915	2.5	operon193.2.1	gmk	2.7.4.8	2.5	Guanylate_kin	0.296	Purine Metabolism	F	Ldb1415	Guanylate kinase	LBUL_1312	Guanylate kinase
pro_v	pro_v	pro_v	pro_v	LBU1212	Ldb1416	LBUL_1313	2	4	0.0091	0.0182	0.5009		1	3	0.0038	0.0182	0.2107		1	1	0.0053	0	1.#INF		LBU1212		conserved hypothetical protein	+	101	1274703	1275008	15.3				15.3		0.278			Ldb1416	hypothetical protein	LBUL_1313	hypothetical protein
miss				LBU1213																					LBU1213		conserved hypothetical protein	-	74	1275294	1275070	7.2		psi-oppA3		7.2	SBP_bac_5	0.329
miss				LBU1214																					LBU1214		conserved hypothetical protein	-	64	1275478	1275284	7.2		psi-oppA2		7.2	SBP_bac_5	0.34
miss				LBU1215																					LBU1215	oppA22	ABC-type oligopeptide transport system substrate-binding protein	-	102	1275939	1275631	7.2		psi-oppA1		7.2	SBP_bac_5	0.271		E
pro_v	pro_v	pro_v	pro_v	LBU1216	Ldb1420	LBUL_1315	1	5	0.0007	0.0092	0.0747		2	5	0.0016	0.0076	0.2136		1	2	0.0009	0.0017	0.5592		LBU1216	recN	DNA repair protein RecN	-	562	1277840	1276152	12.2	operon194.9.9	recN		12.2	SMC_N	0.291		L	Ldb1420	RecN, ATPase involved in DNA repair	LBUL_1315	DNA repair ATPase
dna_v	equal	dna_v	dna_v	LBU1217	Ldb1421	LBUL_1316	0	0	0	0	-1.#IND		0	1	0	0.0083	0		0	1	0	0.0083	0		LBU1217		hemolysin-like protein	-	271	1278677	1277862	8.2	operon194.9.8			8.2	FtsJ	0.26		J	Ldb1421	Putative RNA methylase	LBUL_1316	Predicted rRNA methylase
dna_v	dna_v	dna_v	dna_v	LBU1218	Ldb1422	LBUL_1317	0	3	0	0.0154	0		0	2	0	0.0121	0		0	1	0	0.0033	0		LBU1218	ispA	geranyltranstransferase	-	287	1279540	1278677	4.3	operon194.9.7	ispA	2.5.1.10	4.3	polyprenyl_synt	0.277	Biosynthesis Of Steroids,Terpenoid Biosynthesis	H	Ldb1422	Geranylgeranyl pyrophosphate synthase	LBUL_1317	Geranylgeranyl pyrophosphate synthase
pro_v	pro_v	dna_v	pro_v	LBU1219	Ldb1423	LBUL_1318	1	3	0.0068	0.0244	0.2767		0	1	0	0.0118	0		1	2	0.0068	0.0118	0.5742		LBU1219	xseB	putative exodeoxyribonuclease VII small subunit	-	87	1279808	1279545	12.1	operon194.9.6	xseB	3.1.11.6	12.1	Exonuc_VII_S	0.271		L	Ldb1423	Exodeoxyribonuclease VII, small subunit	LBUL_1318	Exonuclease VII, small subunit
pro_v	pro_v	pro_v	pro_v	LBU1220	Ldb1424	LBUL_1319	1	5	0.0011	0.0111	0.1033		1	7	0.0009	0.0152	0.0566		2	8	0.002	0.0181	0.1109		LBU1220	xseA	exodeoxyribonuclease VII large subunit	-	456	1281147	1279777	12.1	operon194.9.5	xseA	3.1.11.6	12.1	tRNA_anti	0.26		L	Ldb1424	Exodeoxyribonuclease VII, large subunit	LBUL_1319	Exonuclease VII, large subunit
pro_v	pro_v	dna_v	pro_v	LBU1221	Ldb1425	LBUL_1320	1	2	0.0009	0.0048	0.1927		0	2	0	0.0064	0		1	4	0.0009	0.0114	0.082		LBU1221	folD	methylenetetrahydrofolate dehydrogenase(NADP+)/methenyltetrahydrofolate cyclohydrolasecyclohydrolase	-	295	1282021	1281134	4.1	operon194.9.4	folD	3.5.4.9	4.1	THF_DHG_CYH	0.261	Glyoxylate And Dicarboxylate Metabolism,One Carbon Pool By Folate	H	Ldb1425	Methylenetetrahydrofolate dehydrogenase / Methenyltetrahydrofolate cyclohydrolase	LBUL_1320	5,10-methylene-tetrahydrofolate dehydrogenase/Methenyl tetrahydrofolate cyclohydrolase
pro_v	dna_v	pro_v	pro_v	LBU1222	Ldb1426	LBUL_1321	0	1	0.0029	0	1.#INF		2	3	0.0063	0.0073	0.8606		2	3	0.0063	0.0073	0.8606		LBU1222	nusB	N utilization substance protein B	-	132	1282443	1282045	8.2	operon194.9.3	nusB		8.2	NusB	0.284		K	Ldb1426	Transcription antitermination protein NusB	LBUL_1321	Transcription termination factor
pro_v	pro_v	dna_v	pro_v	LBU1223	Ldb1427	LBUL_1322	1	1	0.0028	0	1.#INF		0	1	0	0.0067	0		1	2	0.0028	0.0067	0.4109		LBU1223		conserved hypothetical protein	-	144	1282877	1282443	15.2	operon194.9.2			15.2	DUF322	0.308		S	Ldb1427	hypothetical protein	LBUL_1322	hypothetical protein
gap	equal	gap	gap	LBU1224	Ldb1428	LBUL_1323	0	0	0	0	-1.#IND		1	1	0.0027	0	1.#INF	Gap	1	1	0.0027	0	1.#INF	Gap	LBU1224	efp1	translation elongation factor P	-	189	1283463	1282894	13.5	operon194.9.1	efp		13.5	EFP	0.366		J	Ldb1428	Elongation factor P (EF-P)	LBUL_1323	Translation elongation factor P
gap	gap	gap	pro_v	LBU1225	Ldb1429	LBUL_1324	3	5	0.006	0.0032	1.8637	Gap	2	8	0.0046	0.0204	0.2276	Gap	1	5	0.0011	0.0133	0.0814		LBU1225		conserved hypothetical protein	-	286	1284640	1283780	13.2		psi-pepq	3.4.13.9	13.2		0.316		E	Ldb1429	X-Pro dipeptidase PepP	LBUL_1324	aminopeptidase P
pro_v	pro_v	equal	pro_v	LBU1226	Ldb1430	LBUL_1325	1	1	0.004	0	1.#INF		0	0	0	0	-1.#IND		1	1	0.0041	0	1.#INF		LBU1226	rpmA	50S ribosomal protein L27	-	102	1285094	1284786	13.4	operon195.2.2	rpmA		13.4	Ribosomal_L27	0.401	Ribosome	J	Ldb1430	50S ribosomal protein L27	LBUL_1325	Ribosomal protein L27
equal	equal	equal	equal	LBU1227	Ldb1431	LBUL_1326	0	0	0	0	-1.#IND		0	0	0	0	-1.#IND		0	0	0	0	-1.#IND		LBU1227	rplU	50S ribosomal protein L21	-	103	1285412	1285101	13.4	operon195.2.1	rplU		13.4	Ribosomal_L21p	0.54	Ribosome	J	Ldb1431	50S ribosomal protein L21	LBUL_1326	Ribosomal protein L21
dna_v	dna_v	equal	dna_v	LBU1228	Ldb1432	LBUL_1327	0	1	0	0.0081	0		0	0	0	0	-1.#IND		0	1	0	0.0081	0		LBU1228	arsC4	Arsenate reductase family protein	+	118	1285653	1286009	11.3		arsC		11.3	ArsC	0.278		P	Ldb1432	Conserved hypothetical protein (ArsC family)	LBUL_1327	Arsenate reductase related protein, glutaredoxin family
miss				LBU1229																					LBU1229	metB2	cystathionine beta/gamma-lyase	-	175	1286578	1286051	1.2		psi-metB2	4.4.1.8	1.2	Cys_Met_Meta_PP	0.261	Glycine,Serine And Threonine Metabolism, Methionine Metabolism, Cysteine Metabolism, Selenoamino Acid Metabolism, Nitrogen Metabolism--Reduction And Fixation	E
miss				LBU1230																					LBU1230	metB1	cystathionine gamma-lyase-like protein	-	51	1286758	1286603	1.2		psi-metB1	4.4.1.8	1.2	Cys_Met_Meta_PP	0.246		E
miss				LBU1231																					LBU1231	livF	ABC-type branched-chain amino acid transport system ATP-binding protein	-	118	1287299	1286943	7.2		livF		7.2	ABC_tran	0.409		E
pro_v	dna_v	pro_v	pro_v	LBU1232	Ldb1435	LBUL_1330	0	3	0	0.0067	0		2	7	0.0019	0.0113	0.1678		2	4	0.0019	0.0045	0.4228		LBU1232	purD	phosphoribosylamine-glycine ligase	-	421	1288616	1287351	2.3	operon196.9.9	purD	6.3.4.13	2.3	Dala_Dala_ligas	0.309	Purine Metabolism	F	Ldb1435	Phosphoribosylamine-glycine ligase	LBUL_1330	Phosphoribosylamine-glycine ligase
dna_v	dna_v	dna_v	dna_v	LBU1233	Ldb1436	LBUL_1331	0	4	0	0.0074	0		0	1	0	0.0018	0		0	3	0	0.0055	0		LBU1233	purH	phosphoribosylaminoimidazolecarboxamide formyltransferase/IMP cyclohydrolase	-	513	1290173	1288632	2.3	operon196.9.8	purH	2.1.2.3	2.3	MGS	0.377	Purine Metabolism,One Carbon Pool By Folate	F	Ldb1436	Phosphoribosylaminoimidazolecarboxamide formyltransferase / IMP cyclohydrolase	LBUL_1331	AICAR transformylase/IMP cyclohydrolase PurH
equal	equal	equal	equal	LBU1234	Ldb1437	LBUL_1332	0	0	0	0	-1.#IND		0	0	0	0	-1.#IND		0	0	0	0	-1.#IND		LBU1234	purN	phosphoribosylglycinamide formyltransferase	-	193	1290755	1290174	2.3	operon196.9.7	purN	2.1.2.2	2.3	Formyl_trans_N	0.254	Purine Metabolism,One Carbon Pool By Folate	F	Ldb1437	Phosphoribosylglycinamide formyltransferase	LBUL_1332	Folate-dependent phosphoribosylglycinamide formyltransferase PurN
pro_v	pro_v	pro_v	pro_v	LBU1235	Ldb1438	LBUL_1333	2	2	0.0023	0	1.#INF		1	2	0.0012	0.0027	0.43		1	2	0.0012	0.0027	0.4284		LBU1235	purM	phosphoribosylformylglycinamide cyclo-ligase	-	347	1291798	1290755	2.3	operon196.9.6	purM	6.3.3.1	2.3	AIRS_C	0.235	Purine Metabolism	F	Ldb1438	Phosphoribosylformylglycinamidine cyclo-ligase	LBUL_1333	Phosphoribosylaminoimidazole (AIR) synthetase
pro_v	pro_v	pro_v	pro_v	LBU1236	Ldb1439	LBUL_1334	1	2	0.0008	0.0019	0.4203		3	4	0.0024	0.0029	0.8252		4	4	0.0032	0.001	3.3155		LBU1236	purF	amidophosphoribosyltransferase	-	492	1293279	1291801	2.3	operon196.9.5	purF	2.4.2.14	2.3	Glu_synth_NTN	0.29	Purine Metabolism,Glutamate Metabolism	F	Ldb1439	Amidophosphoribosyltransferase	LBUL_1334	Glutamine phosphoribosylpyrophosphate amidotransferase
pro_v	pro_v	pro_v	dna_v	LBU1237	Ldb1440	LBUL_1335	2	11	0.0018	0.0106	0.1654		2	11	0.0012	0.012	0.1016		0	4	0.0005	0.0039	0.1358		LBU1237	purL	phosphoribosylformylglycinamidine synthetase I	-	740	1295477	1293255	2.3	operon196.9.4	purL	6.3.5.3	2.3	AIRS_C	0.314	Purine Metabolism	F	Ldb1440	Phosphoribosylformylglycinamidine synthase II	LBUL_1335	Phosphoribosylformylglycinamidine (FGAM) synthase, synthetase domain
pro_v	pro_v	pro_v	equal	LBU1238	Ldb1441	LBUL_1336	1	1	0.0023	0	1.#INF		1	1	0.0023	0	1.#INF		0	0	0	0	-1.#IND		LBU1238	purQ	phosphoribosylformylglycinamidine synthase I	-	224	1296151	1295477	2.3	operon196.9.3	purQ	6.3.5.3	2.3	GATase	0.375		F	Ldb1441	Phosphoribosylformylglycinamidine synthase I	LBUL_1336	Phosphoribosylformylglycinamidine (FGAM) synthase, glutamine amidotransferase domain
equal	equal	equal	equal	LBU1239	Ldb1442	LBUL_1337	0	0	0	0	-1.#IND		0	0	0	0	-1.#IND		0	0	0	0	-1.#IND		LBU1239	purS	phosphoribosylformylglycinamidine synthase PurS component	-	91	1296426	1296151	2.3	operon196.9.2	purS	6.3.5.3	2.3	PurC	0.428		F	Ldb1442	Phosphoribosylformylglycinamidine (FGAM) synthase, PurS component	LBUL_1337	Phosphoribosylformylglycinamidine (FGAM) synthase, PurS component
equal	equal	equal	equal	LBU1240	Ldb1443	LBUL_1338	0	0	0	0	-1.#IND		0	0	0	0	-1.#IND		0	0	0	0	-1.#IND		LBU1240	purC	phosphoribosylaminoimidazole-succinocarboxamide synthase	-	240	1297126	1296404	2.3	operon196.9.1	purC	6.3.2.6	2.3	SAICAR_synt	0.412	Purine Metabolism	F	Ldb1443	Phosphoribosylaminoimidazole-succinocarboxamidesynthetase	LBUL_1338	Phosphoribosylaminoimidazolesuccinocarboxamide (SAICAR) synthase
pro_v	pro_v	pro_v	dna_v	LBU1241	Ldb1444	LBUL_1339	1	2	0.0009	0.0022	0.4068		1	4	0.0009	0.0068	0.1342		0	2	0	0.0045	0		LBU1241	purB	adenylosuccinate lyase	-	431	1298745	1297450	2.3		purB	4.3.2.2	2.3	Lyase_1	0.429	Purine Metabolism,Alanine And Aspartate Metabolism	F	Ldb1444	Adenylosuccinate lyase	LBUL_1339	Adenylosuccinate lyase
pro_v	dna_v	pro_v	pro_v	LBU1242	Ldb1445	LBUL_1340	0	1	0.001	0	1.#INF		1	2	0.0014	0.0061	0.2293		1	3	0.0024	0.0061	0.4029		LBU1242	purK	phosphoribosylaminoimidazole carboxylase ATPase subunit	-	377	1299922	1298789	2.3	operon197.2.2	purK	4.1.1.21	2.3	CPSase_L_D2	0.32	Purine Metabolism,Caprolactam Degradation	F	Ldb1445	Phosphoribosylaminoimidazole carboxylase, ATPasesubunit	LBUL_1340	Phosphoribosylaminoimidazole carboxylase (NCAIR synthetase)
pro_v	equal	pro_v	pro_v	LBU1243	Ldb1446	LBUL_1341	0	0	0	0	-1.#IND		2	4	0.0058	0.0135	0.427		2	4	0.0058	0.0135	0.427		LBU1243	purE	phosphoribosylaminoimidazole carboxylase I	-	163	1300394	1299903	2.3	operon197.2.1	purE	4.1.1.21	2.3	AIRC	0.301		F	Ldb1446	Phosphoribosylaminoimidazole carboxylase, catalytic subunit	LBUL_1341	Phosphoribosylcarboxyaminoimidazole (NCAIR) mutase
miss	pro_v			LBU1244	Ldb1447		2	2	0.0127	0	1.#INF														LBU1244		conserved hypothetical protein	-	84	1300807	1300553	9.1	operon198.2.2			9.1		0.356		S	Ldb1447	hypothetical protein
miss				LBU1245																					LBU1245		conserved hypothetical protein	-	135	1301215	1300808	15.3	operon198.2.1			15.3		0.228
miss				LBU1246																					LBU1246		conserved hypothetical protein	-	185	1302024	1301467	10.4		proP		10.4	Sugar_tr	0.204
miss				LBU1247																					LBU1247		conserved hypothetical protein	-	405	1303492	1302275	15.3				15.3		0.258
gap	pro_v	gap	gap	LBU1248	Ldb1451	LBUL_1347	3	3	0.0021	0	1.#INF		7	14	0.0069	0.0112	0.6161	Gap	6	13	0.0064	0.0112	0.5747	Gap	LBU1248		conserved hypothetical protein	-	603	1305696	1303885	15.3				15.3		0.286			Ldb1451	hypothetical protein	LBUL_1347	hypothetical protein
miss		pro_v		LBU1249		LBUL_1348							6	11	0.0042	0.0065	0.6468								LBU1249	traI	DNA topoisomerase III	-	712	1308019	1305881	12.2		traI	5.99.1.2	12.2	Toprim	0.231		L			LBUL_1348	Topoisomerase IA
pro_v	pro_v	pro_v	pro_v	LBU1250	Ldb1455	LBUL_1351	1	7	0.0012	0.0089	0.1295		1	4	0.0007	0.0065	0.0999		2	9	0.0018	0.0101	0.1786		LBU1250	pepX	X-prolyl dipeptidyl peptidase	+	792	1308504	1310882	13.2		pepX	3.4.14.11	13.2	Peptidase_S15	0.284		R	Ldb1455	X-Pro dipeptidyl-peptidase	LBUL_1351	X-prolyl dipeptidyl aminopeptidase
gap	gap	pro_v	gap	LBU1251	Ldb1456	LBUL_1352	4	10	0.0056	0.0116	0.4816	Gap	4	4	0.0041	0	1.#INF		4	10	0.0061	0.0116	0.5295	Gap	LBU1251	lmrB	permease of the major facilitator superfamily	+	460	1310994	1312376	7.8		lmrB		7.8		0.205		G	Ldb1456	Putative permease	LBUL_1352	permease of the major facilitator superfamily
miss		pro_v		LBU1252		LBUL_1353							1	1	0.002	0	1.#INF								LBU1252	metA2	homoserine O-succinyltransferase	+	260	1312683	1313465	1.2		metA	2.3.1.46	1.2	HTS	0.247	Methionine Metabolism, Sulfur Metabolism--Reduction And Fixation	E			LBUL_1353	Homoserine trans-succinylase
pro_v	pro_v	dna_v	pro_v	LBU1253	Ldb1458	LBUL_1354	2	3	0.003	0.0031	0.9788		0	2	0	0.0062	0		2	3	0.003	0.0031	0.9788		LBU1253	cysK2	cysteine synthase	+	307	1313508	1314431	1.6		cysK	4.2.99.8	1.6	PALP	0.318	Sulfur Metabolism Reduction And Fixation	E	Ldb1458	Cysteine synthase	LBUL_1354	Cysteine synthase
pro_v	pro_v	pro_v	pro_v	LBU1254	Ldb1461	LBUL_1356	2	2	0.0022	0	1.#INF		1	2	0.0019	0	1.#INF		3	4	0.0042	0	1.#INF		LBU1254	cfa	cyclopropane-fatty-acyl-phospholipid synthase	+	393	1315572	1316753	3.1		cfa	2.1.1.79	3.1	CMAS	0.399		M	Ldb1461	Cyclopropane-fatty-acyl-phospholipid synthase	LBUL_1356	Cyclopropane fatty acid synthase related methyltransferase
miss				LBU1255																					LBU1255		conserved hypothetical protein	-	361	1317897	1316812	13.2		psi-pepO	3.4.24.-	13.2	Peptidase_M13_N	0.342		O
pro_v	pro_v	dna_v	pro_v	LBU1256	Ldb1463	LBUL_1358	2	3	0.0028	0.0027	1.0327		0	4	0	0.011	0		2	5	0.0028	0.0082	0.3421		LBU1256		putative adenosine deaminase	-	330	1319184	1318192	2.5		add	3.5.4.4	2.5	A_deaminase	0.243	Purine Metabolism	F	Ldb1463	Adenosine deaminase	LBUL_1358	Adenosine deaminase
gap	dna_v	gap	gap	LBU1257	Ldb1464	LBUL_1359	0	1	0	0.0082	0		4	11	0.0267	0.0434	0.6143	Gap	4	12	0.0267	0.0523	0.51	Gap	LBU1257		conserved hypothetical protein	-	113	1319747	1319406	15.3				15.3		0.227			Ldb1464	hypothetical protein	LBUL_1359	hypothetical protein
miss				LBU1258																					LBU1258		conserved hypothetical protein	+	310	1320497	1321429	14.4				14.4		0.304
pro_v	pro_v	pro_v	pro_v	LBU1259	Ldb1470	LBUL_1365	2	3	0.0062	0.0123	0.5033		1	2	0.002	0.0123	0.1671		1	1	0.0041	0	1.#INF		LBU1259		conserved hypothetical protein	-	123	1321888	1321517	15.3				15.3		0.291			Ldb1470	hypothetical protein	LBUL_1365	hypothetical protein
pro_v	pro_v	pro_v	pro_v	LBU1260	Ldb1471	LBUL_1366	2	4	0.0022	0.0047	0.474		1	8	0.001	0.0193	0.051		3	10	0.0032	0.0194	0.1671		LBU1260	norA	major facilitator family transporter	-	406	1323209	1321989	7.8		norA		7.8	Sugar_tr	0.246		G	Ldb1471	Permease	LBUL_1366	permease of the major facilitator superfamily
equal	equal	equal	equal	LBU1261	Ldb1472	LBUL_1368	0	0	0	0	-1.#IND		0	0	0	0	-1.#IND		0	0	0	0	-1.#IND		LBU1261	glnA	glutamine-ammonia ligase	-	445	1324796	1323459	1.4		glnA	6.3.1.2	1.4	Gln-synt_N	0.42	Glutamate Metabolism,Nitrogen Metabolism Reduction And Fixation,Peptidoglycan Biosynthesis	E	Ldb1472	Glutamine synthetase (Glutamate-ammonia ligase)	LBUL_1368	Glutamine synthetase
miss				LBU1262																					LBU1262		conserved hypothetical protein	-	142	1325362	1324934	11.8		psi-Alu2		11.8	Alum_res	0.353		P
miss				LBU1263																					LBU1263		conserved hypothetical protein	-	196	1325912	1325322	11.8		psi-Alu1		11.8	Alum_res	0.279		P
pro_v	pro_v	equal	pro_v	LBU1264	Ldb1476	LBUL_1371	1	1	0.0013	0	1.#INF		0	0	0	0	-1.#IND		1	1	0.0013	0	1.#INF		LBU1264	miaA	tRNA delta(2)-isopentenylpyrophosphate transferase	-	296	1327084	1326194	13.6		miaA	2.5.1.8	13.6	IPPT	0.21		J	Ldb1476	tRNA isopentenyltransferase	LBUL_1371	tRNA delta(2)-isopentenylpyrophosphate transferase
dna_v	dna_v	dna_v	dna_v	LBU1265	Ldb1477	LBUL_1372	0	2	0	0.0251	0		0	1	0	0.0071	0		0	3	0	0.0326	0		LBU1265	pspE	rhodanese-like domain protein	-	133	1327603	1327202	5.7		pspE		5.7	Rhodanese	0.311		P	Ldb1477	hypothetical protein	LBUL_1372	Rhodanese-related sulfurtransferase
dna_v	dna_v	equal	dna_v	LBU1266	Ldb1478	LBUL_1373	0	1	0	0.0119	0		0	0	0	0	-1.#IND		0	1	0	0.0119	0		LBU1266		conserved hypothetical protein	-	75	1327893	1327666	15.1	operon199.3.3			15.1	DUF910	0.24		S	Ldb1478	hypothetical protein	LBUL_1373	hypothetical protein
pro_v	pro_v	pro_v	pro_v	LBU1267	Ldb1479	LBUL_1374	2	4	0.0043	0.0171	0.2539		4	7	0.0078	0.0168	0.4668		4	6	0.0087	0.0129	0.6766		LBU1267		putative membrane protein	-	223	1328564	1327893	10.4	operon199.3.2			10.4	Rhomboid	0.195		R	Ldb1479	hypothetical protein	LBUL_1374	Membrane-associated serine protease
miss				LBU1268																					LBU1268	fthC	5-formyltetrahydrofolate cyclo-ligase family protein	-	190	1329129	1328557	4.10	operon199.3.1	fthC	6.3.3.2	4.1O	5-FTHF_cyc-lig	0.222	One Carbon Pool By Folate	H
pro_v	pro_v	dna_v	pro_v	LBU1269	Ldb1483	LBUL_1377	3	4	0.0019	0.0014	1.3559		0	2	0	0.0028	0		3	6	0.0019	0.0043	0.4508		LBU1269	pbpC	penicillin-binding protein	-	704	1331534	1329420	10.2		pbp3	2.3.2.-	10.2	PBP_dimer	0.271		M	Ldb1483	Penicillin-binding protein	LBUL_1377	Cell division protein FtsI/penicillin-binding protein 2
pro_v	pro_v	pro_v	pro_v	LBU1270	Ldb1484	LBUL_1378	8	11	0.0043	0.0033	1.3085		8	10	0.0041	0.0021	1.9617		6	11	0.0035	0.0055	0.6409		LBU1270	yieH	putative membrane protein	+	889	1331533	1334202	7.1		yieH		7.1		0.225		S	Ldb1484	hypothetical protein	LBUL_1378	Predicted membrane protein
pro_v	dna_v	pro_v	pro_v	LBU1271	Ldb1485	LBUL_1381	0	1	0	0.006	0		1	2	0.0032	0.006	0.5318		1	1	0.0032	0	1.#INF		LBU1271	greA	putative transcription elongation factor GreA	-	162	1334742	1334254	8.2		greA		8.2	GreA_GreB	0.391		K	Ldb1485	Transcription elongation factor GreA	LBUL_1381	Transcription elongation factor
pro_v	pro_v	dna_v	pro_v	LBU1272	Ldb1486	LBUL_1382	3	7	0.0018	0.0061	0.2903		0	5	0	0.0088	0		3	8	0.0018	0.0073	0.2437		LBU1272	pheT	phenylalanyl-tRNA synthetase beta subunit	-	803	1337224	1334813	13.1	operon200.2.2	pheT	6.1.1.20	13.1	tRNA_bind	0.327	Phenylalanine,Tryosine And Tryptophan Biosynthesis,Aminoacyl-Trna Biosynthesis	J	Ldb1486	Phenylalanyl-tRNA synthetase, beta subunit	LBUL_1382	Phenylalanyl-tRNA synthetase beta chain
equal	equal	equal	equal	LBU1273	Ldb1487	LBUL_1383	0	0	0	0	-1.#IND		0	0	0	0	-1.#IND		0	0	0	0	-1.#IND		LBU1273	pheS	phenylalanyl-tRNA synthetase alpha subunit	-	349	1338273	1337224	13.1	operon200.2.1	pheS	6.1.1.20	13.1	Phe_tRNA-synt_N	0.354		J	Ldb1487	Phenylalanyl-tRNA synthetase, alpha subunit	LBUL_1383	Phenylalanyl-tRNA synthetase alpha subunit
equal	equal	equal	equal	LBU1274	Ldb1488	LBUL_1384	0	0	0	0	-1.#IND		0	0	0	0	-1.#IND		0	0	0	0	-1.#IND		LBU1274		MarR family transcriptional regulator	-	116	1338905	1338555	9.8				9.8	MarR	0.39		K	Ldb1488	Putative transcriptional regulator (MarR family)	LBUL_1384	Predicted transcriptional regulator
gap	gap	pro_v	gap	LBU1275	Ldb1489	LBUL_1385	8	17	0.0228	0.0185	1.2327	Gap	1	1	0.0021	0	1.#INF		7	16	0.0207	0.0185	1.1188	Gap	LBU1275		TrmH family RNA methyltransferase	-	254	1339751	1338987	8.2			2.1.1.-	8.2	SpoU_methylase	0.305		J	Ldb1489	tRNA/rRNA methyltransferase	LBUL_1385	rRNA methylase
pro_v	pro_v	pro_v	pro_v	LBU1276	Ldb1490	LBUL_1386	1	1	0.0028	0.0054	0.5302		1	2	0.0057	0.011	0.5163		2	3	0.0086	0.0163	0.5287		LBU1276	yflL	acyltransferase family protein	+	99	1339790	1340089	10.1	operon201.2.1	yflL	3.6.1.7	10.1	Acylphosphatase	0.222	Benzoate Degradation Via Coa Ligation	C	Ldb1490	Putative acylphosphatase	LBUL_1386	Acylphosphatase
dna_v	dna_v	equal	dna_v	LBU1277	Ldb1491	LBUL_1387	0	2	0	0.0098	0		0	0	0	0	-1.#IND		0	2	0	0.0098	0		LBU1277	yidC1	preprotein translocase subunit YidC	+	320	1340123	1341085	11.4	operon201.2.2	yidC		11.4	60KD_IMP	0.299	Protein Export	U	Ldb1491	hypothetical protein	LBUL_1387	Preprotein translocase subunit YidC
pro_v	dna_v	pro_v	pro_v	LBU1278	Ldb1492	LBUL_1388	0	1	0	0.0018	0		1	2	0.0007	0.0018	0.4163		1	3	0.0007	0.0035	0.208		LBU1278	lisK	two-component system sensor histidine kinase	-	530	1342771	1341179	9.2	operon202.2.2	lisK	2.7.3.-	9.2	HAMP	0.307		T	Ldb1492	Two-component system, sensor histidine kinase	LBUL_1388	Signal transduction histidine kinase
equal	equal	equal	equal	LBU1279	Ldb1493	LBUL_1389	0	0	0	0	-1.#IND		0	0	0	0	-1.#IND		0	0	0	0	-1.#IND		LBU1279	lisR	two-component system response regulator	-	237	1343477	1342764	9.2	operon202.2.1	lisR		9.2	Trans_reg_C	0.468		T	Ldb1493	Two-component system, response regulator	LBUL_1389	DNA-binding response regulator, OmpR family (Rec-wHTH domains)
pro_v	pro_v	pro_v	equal	LBU1280	Ldb1494	LBUL_1390	2	2	0.004	0	1.#INF		2	2	0.004	0	1.#INF		0	0	0	0	-1.#IND		LBU1280		conserved hypothetical protein	-	192	1344235	1343657	15.2	operon203.3.3			15.2	DUF177	0.304		R	Ldb1494	hypothetical protein	LBUL_1390	Predicted metal-binding, possibly nucleic acid-binding protein
pro_v	pro_v	pro_v	pro_v	LBU1281	Ldb1495	LBUL_1391	1	1	0.001	0	1.#INF		1	3	0.001	0.0082	0.1255		2	4	0.002	0.0082	0.2505		LBU1281		conserved hypothetical protein	-	384	1345389	1344235	15.2	operon203.3.2			15.2	DUF795	0.239		R	Ldb1495	hypothetical protein	LBUL_1391	Predicted nucleotidyltransferase
dna_v	equal	dna_v	dna_v	LBU1282	Ldb1496	LBUL_1392	0	0	0	0	-1.#IND		0	1	0	0.0082	0		0	1	0	0.0082	0		LBU1282		conserved hypothetical protein	-	115	1345739	1345392	15.1	operon203.3.1			15.1	DUF143	0.336		S	Ldb1496	hypothetical protein	LBUL_1392	Iojap family protein
pro_v	dna_v	pro_v	pro_v	LBU1283	Ldb1497	LBUL_1393	0	2	0	0.0166	0		1	2	0.0021	0.0051	0.409		1	1	0.0021	0	1.#INF		LBU1283		putative metal dependent phosphohydrolase	-	197	1346374	1345781	4.10	operon204.3.3			4.1O	HD	0.357		H	Ldb1497	Hydrolase (HD superfamily)	LBUL_1393	NAD metabolism hydrolase of HD superfamily
pro_v	pro_v	dna_v	pro_v	LBU1284	Ldb1498	LBUL_1394	1	5	0.0024	0.018	0.1356		0	4	0	0.0182	0		1	3	0.0024	0.0089	0.2738		LBU1284	nadD	nicotinate-nucleotide adenylyltransferase	-	212	1347005	1346367	4.8	operon204.3.2	nadD	2.7.7.18	4.8	CTP_transf_2	0.343	Nicotinate And Nicotinamide Metabolism	H	Ldb1498	Nicotinate-nucleotide adenylyltransferase	LBUL_1394	Nicotinic acid mononucleotide adenylyltransferase
dna_v	dna_v	dna_v	dna_v	LBU1285	Ldb1499	LBUL_1395	0	1	0	0.0025	0		0	3	0	0.0112	0		0	2	0	0.0087	0		LBU1285		GTP-binding protein	-	378	1348152	1347016	9.13	operon204.3.1			9.13	FeoB	0.284		R	Ldb1499	GTP-binding protein	LBUL_1395	Predicted GTPase
dna_v	dna_v	dna_v	equal	LBU1286	Ldb1500	LBUL_1396	0	1	0	0.0082	0		0	1	0	0.0095	0		0	0	0	0	-1.#IND		LBU1286	rplT	ribosomal protein L20	-	118	1348590	1348234	13.4		rplT		13.4	Ribosomal_L20	0.432	Ribosome	J	Ldb1500	50S ribosomal protein L20	LBUL_1396	Ribosomal protein L20
equal	equal	equal	equal	LBU1287	Ldb1501	LBUL_1397	0	0	0	0	-1.#IND		0	0	0	0	-1.#IND		0	0	0	0	-1.#IND		LBU1287	rpmI	50S ribosomal protein L35	-	66	1348835	1348635	13.4	operon205.2.2	rpmI		13.4	Ribosomal_L35p	0.538	Ribosome	J	Ldb1501	50S Ribosomal protein L35	LBUL_1397	Ribosomal protein L35
[truncated: 981 more rows]

## Sheet: Table S4.
Table S4. Comparison analysis of genes in Lb. bulgaricus genomes with their ancient sequence
[truncated: 1,791 more rows]

[truncated: 4 more sheets: Table S5., Table S6., Table S7., Table S8.]
